# Supplementary material for: Role of Inflammatory Factors in Mediating the Effect of Lipids on Nonalcoholic Fatty Liver Disease: A Two-Step, Multivariable Mendelian Randomization Study
Source: Nutrients. 2022 Oct 21;14(20):4434. doi: 10.3390/nu14204434 (PMC9609493; doi:10.3390/nu14204434)
Supplement: Supplementary file 1 [file nutrients-14-04434-s001.zip]

Archive with 47 entries (45 files):
- nutrients-1969083 supplentary/
- nutrients-1969083 supplentary/nutrients-1969083 Supplementary figures/
- nutrients-1969083 supplentary/nutrients-1969083 Supplementary figures/SF1.png
- nutrients-1969083 supplentary/nutrients-1969083 Supplementary figures/SF10.png
- nutrients-1969083 supplentary/nutrients-1969083 Supplementary figures/SF11.png
- nutrients-1969083 supplentary/nutrients-1969083 Supplementary figures/SF12.png
- nutrients-1969083 supplentary/nutrients-1969083 Supplementary figures/SF13.png
- nutrients-1969083 supplentary/nutrients-1969083 Supplementary figures/SF14.png
- nutrients-1969083 supplentary/nutrients-1969083 Supplementary figures/SF15.png
- nutrients-1969083 supplentary/nutrients-1969083 Supplementary figures/SF16.png
- nutrients-1969083 supplentary/nutrients-1969083 Supplementary figures/SF17.png
- nutrients-1969083 supplentary/nutrients-1969083 Supplementary figures/SF18.png
- nutrients-1969083 supplentary/nutrients-1969083 Supplementary figures/SF19.png
- nutrients-1969083 supplentary/nutrients-1969083 Supplementary figures/SF2.png
- nutrients-1969083 supplentary/nutrients-1969083 Supplementary figures/SF20.png
- nutrients-1969083 supplentary/nutrients-1969083 Supplementary figures/SF21.png
- nutrients-1969083 supplentary/nutrients-1969083 Supplementary figures/SF22.png
- nutrients-1969083 supplentary/nutrients-1969083 Supplementary figures/SF23.png
- nutrients-1969083 supplentary/nutrients-1969083 Supplementary figures/SF24.png
- nutrients-1969083 supplentary/nutrients-1969083 Supplementary figures/SF25.png
- nutrients-1969083 supplentary/nutrients-1969083 Supplementary figures/SF26.png
- nutrients-1969083 supplentary/nutrients-1969083 Supplementary figures/SF27.png
- nutrients-1969083 supplentary/nutrients-1969083 Supplementary figures/SF28.png
- nutrients-1969083 supplentary/nutrients-1969083 Supplementary figures/SF29.png
- nutrients-1969083 supplentary/nutrients-1969083 Supplementary figures/SF3.png
- nutrients-1969083 supplentary/nutrients-1969083 Supplementary figures/SF30.png
- nutrients-1969083 supplentary/nutrients-1969083 Supplementary figures/SF31.png
- nutrients-1969083 supplentary/nutrients-1969083 Supplementary figures/SF32.png
- nutrients-1969083 supplentary/nutrients-1969083 Supplementary figures/SF33.png
- nutrients-1969083 supplentary/nutrients-1969083 Supplementary figures/SF34.png
- nutrients-1969083 supplentary/nutrients-1969083 Supplementary figures/SF35.png
- nutrients-1969083 supplentary/nutrients-1969083 Supplementary figures/SF36.png
- nutrients-1969083 supplentary/nutrients-1969083 Supplementary figures/SF37.png
- nutrients-1969083 supplentary/nutrients-1969083 Supplementary figures/SF38.png
- nutrients-1969083 supplentary/nutrients-1969083 Supplementary figures/SF39.png
- nutrients-1969083 supplentary/nutrients-1969083 Supplementary figures/SF4.png
- nutrients-1969083 supplentary/nutrients-1969083 Supplementary figures/SF40.png
- nutrients-1969083 supplentary/nutrients-1969083 Supplementary figures/SF41.png
- nutrients-1969083 supplentary/nutrients-1969083 Supplementary figures/SF42.png
- nutrients-1969083 supplentary/nutrients-1969083 Supplementary figures/SF43.png
- nutrients-1969083 supplentary/nutrients-1969083 Supplementary figures/SF44.png
- nutrients-1969083 supplentary/nutrients-1969083 Supplementary figures/SF5.png
- nutrients-1969083 supplentary/nutrients-1969083 Supplementary figures/SF6.png
- nutrients-1969083 supplentary/nutrients-1969083 Supplementary figures/SF7.png
- nutrients-1969083 supplentary/nutrients-1969083 Supplementary figures/SF8.png
- nutrients-1969083 supplentary/nutrients-1969083 Supplementary figures/SF9.png
- nutrients-1969083 supplentary/nutrients-1969083-supplementary.xlsx
