# Supplementary material for: Role of Inflammatory Factors in Mediating the Effect of Lipids on Nonalcoholic Fatty Liver Disease: A Two-Step, Multivariable Mendelian Randomization Study
Source: Nutrients. 2022 Oct 21;14(20):4434. doi: 10.3390/nu14204434 (PMC9609493; doi:10.3390/nu14204434)
Supplement: Supplementary file 1 [file nutrients-14-04434-s001.zip › nutrients-1969083 supplentary/nutrients-1969083-supplementary.xlsx]

## Sheet: ST1
Supplementary table 1. Harmonized dataset of Mendelian randomization for the effect of LDL on NAFLD
SNP	effect_allele.exposure	other_allele.exposure	effect_allele.outcome	other_allele.outcome	Effect.Exposure	Effect.Outcome	SE.Exposure	P-value.Exposure	SE.Outcome	P-value.Outcome	mr_keep
rs1010759	A	G	A	G	-0.0231042	-0.0457	0.00300476	1.50003e-14	0.0823	0.578801	TRUE
rs1016988	C	T	C	T	-0.0174377	0.0103	0.00265087	4.79954e-11	0.0581	0.859	TRUE
rs10231941	C	T	C	T	0.0198565	-0.0069	0.00272709	3.29989e-13	0.0605	0.9096	TRUE
rs10448340	G	T	G	T	-0.0150594	0.0029	0.00223737	1.69981e-11	0.052	0.9561	TRUE
rs10832963	G	T	G	T	0.0173059	-0.031	0.00239616	5.10035e-13	0.0492	0.5287	TRUE
rs10910476	T	C	T	C	0.0123938	-0.0221	0.00210193	3.69999e-09	0.0478	0.6445	TRUE
rs11014204	T	C	T	C	0.0137924	-0.0164	0.00233007	3.2e-09	0.0581	0.7776	TRUE
rs11065385	G	A	G	A	-0.0244904	0.0318	0.00225744	1.99986e-27	0.0503	0.5271	TRUE
rs11099097	T	C	T	C	-0.0181876	-0.0762	0.00230231	2.80027e-15	0.0505	0.1315	TRUE
rs11226108	C	G	C	G	-0.016026	-0.038	0.00265376	1.6e-09	0.0624	0.5432	TRUE
rs113177823	A	G	A	G	-0.0411737	-0.0478	0.00466039	1e-18	0.1003	0.6337	TRUE
rs114165349	C	G	C	G	0.056229	0.0474	0.00695521	6.20012e-16	0.127	0.7089	TRUE
rs115458560	C	T	C	T	-0.0503391	0.6485	0.0077049	6.4003e-11	0.4328	0.1341	TRUE
rs11568318	A	C	A	C	0.0256951	0.0426	0.00417849	7.79992e-10	0.1393	0.7596	TRUE
rs11591147	T	G	T	G	-0.348456	0.1935	0.00793088	1e-200	0.1294	0.1348	TRUE
rs11601507	A	C	A	C	0.0322012	-0.0035	0.00404981	1.80011e-15	0.0888	0.9685	TRUE
rs11621792	T	C	T	C	0.0191489	0.0599	0.00211033	1.10002e-19	0.0496	0.2273	TRUE
rs116734477	T	C	T	C	-0.0473368	0.0705	0.0052819	3.19963e-19	0.1399	0.6144	TRUE
rs117139027	A	G	A	G	-0.0571106	-0.6676	0.00792993	5.90065e-13	0.4066	0.1006	TRUE
rs117733303	G	A	G	A	0.0838178	-0.1536	0.00773844	2.39994e-27	0.2271	0.4986	TRUE
rs118039278	A	G	A	G	0.0835056	0.0414	0.00388533	1.79887e-102	0.116	0.721099	TRUE
rs1183851	C	T	C	T	0.024377	-0.003	0.00213943	4.49987e-30	0.0481	0.9504	TRUE
rs12078100	G	C	G	C	0.0131127	0.1608	0.00214876	1e-09	0.0534	0.00258601	TRUE
rs12162782	G	T	G	T	0.0129592	0.0331	0.00219352	3.50002e-09	0.0484	0.4947	TRUE
rs12208357	T	C	T	C	0.0569843	-0.0992	0.00409617	5.40008e-44	0.103	0.3356	TRUE
rs12246352	G	A	G	A	0.0257335	0.0108	0.00342791	6.00067e-14	0.1003	0.9146	TRUE
rs1229984	C	T	C	T	0.0525797	0.1225	0.00633356	1e-16	0.327	0.708	TRUE
rs12445804	A	G	A	G	0.0229888	0.1017	0.0040052	9.49992e-09	0.0766	0.1845	TRUE
rs12471768	C	T	C	T	0.0135999	0.0392	0.00228112	2.5e-09	0.0567	0.4895	TRUE
rs1250258	T	C	T	C	0.0137745	-0.0266	0.00236771	5.99998e-09	0.0587	0.6507	TRUE
rs1260326	C	T	C	T	-0.0347299	-0.0881	0.00212546	5.10035e-60	0.0502	0.0794401	TRUE
rs12916	C	T	C	T	0.0621175	-0.033	0.00212705	1.69824e-187	0.048	0.4917	TRUE
rs13020929	A	G	A	G	0.0145846	-0.0534	0.00209518	3.40017e-12	0.048	0.2653	TRUE
rs13076933	G	T	G	T	-0.020994	0.035	0.00239027	1.59993e-18	0.0539	0.5157	TRUE
rs13107325	T	C	T	C	-0.0248331	0.2291	0.00396439	3.79997e-10	0.1992	0.2502	TRUE
rs13108218	G	A	G	A	-0.0177871	-0.0116	0.0021598	1.80011e-16	0.0514	0.822	TRUE
rs13121616	G	A	G	A	0.0128507	0.0573	0.00226135	1.29999e-08	0.0553	0.2999	TRUE
rs1350559	G	C	G	C	0.0137824	0.0417	0.00213685	1.09999e-10	0.0554	0.451	FALSE
rs143020224	G	C	G	C	-0.168952	-0.0188	0.00320833	1e-200	0.079	0.8117	TRUE
rs145730801	C	T	C	T	0.0359995	0.1335	0.00516918	3.29989e-12	0.3615	0.7118	TRUE
rs146433259	T	C	T	C	-0.0569699	-0.5234	0.0103828	4.09996e-08	0.3567	0.1423	TRUE
rs146534110	T	G	T	G	0.0680211	0.0719	0.00910045	7.8001e-14	0.3323	0.8288	TRUE
rs148150904	TTAAAG	T	TTAAAG	T	0.0158136	0.0144	0.00265248	2.5e-09	0.0548	0.7926	TRUE
rs150474434	A	G	A	G	-0.0347623	-0.0566	0.00347063	1.29987e-23	0.0896	0.5272	TRUE
rs1551891	A	G	A	G	-0.173628	-0.0896	0.00366029	1e-200	0.0931	0.336	TRUE
rs1556562	T	G	T	G	0.0190249	-0.0376	0.00248903	2.09991e-14	0.0575	0.513701	TRUE
rs17050272	A	G	A	G	-0.0205597	-0.0558	0.00211549	2.49977e-22	0.0481	0.2464	TRUE
rs174564	G	A	G	A	-0.0318977	-0.0008	0.0021896	4.49987e-48	0.0486	0.9869	TRUE
rs17476364	C	T	C	T	-0.0216418	0.0345	0.00335937	1.2e-10	0.1011	0.733	TRUE
rs17569873	T	C	T	C	0.0171196	-0.0595	0.00260335	4.79954e-11	0.0699	0.3949	TRUE
rs1801689	C	A	C	A	0.061862	0.4349	0.00605788	1.80011e-24	0.2426	0.0729995	TRUE
rs183130	T	C	T	C	-0.0329541	0.0134	0.00223034	2.09991e-49	0.0534	0.8017	TRUE
rs1883711	C	G	C	G	0.10277	0.1189	0.0060919	7.50067e-64	0.0985	0.2277	TRUE
rs200046586	C	CA	C	CA	0.309188	-0.2556	0.00782788	1e-200	0.1896	0.1776	TRUE
rs2043085	C	T	C	T	-0.017018	0.0029	0.00214177	1.9002e-15	0.0485	0.9526	TRUE
rs2066714	C	T	C	T	0.0210151	-0.0205	0.00310964	1.39991e-11	0.0818	0.8018	TRUE
rs2068888	A	G	A	G	-0.0192081	-0.1106	0.00209421	4.60045e-20	0.0479	0.0207802	TRUE
rs2073547	G	A	G	A	0.0355498	-0.0815	0.00267287	2.29985e-40	0.0511	0.111	TRUE
rs2160994	C	T	C	T	0.0182581	0.0691	0.00218417	6.29941e-17	0.0507	0.1729	TRUE
rs2238162	T	C	T	C	-0.0165008	-0.0157	0.00208847	2.80027e-15	0.0484	0.745501	TRUE
rs2250802	A	G	A	G	-0.0181939	-0.0315	0.00233224	6.09958e-15	0.0514	0.5399	TRUE
rs2256814	A	G	A	G	0.0152618	-0.0754	0.00262512	6.1e-09	0.0615	0.2204	TRUE
rs2287622	G	A	G	A	-0.0211572	0.0414	0.00212931	2.90001e-23	0.0477	0.3855	TRUE
rs2391825	A	G	A	G	-0.0129848	0.0866	0.00233356	2.59998e-08	0.0581	0.1359	TRUE
rs2519093	T	C	T	C	0.0557289	-0.0138	0.0026865	1.39991e-95	0.0595	0.8169	TRUE
rs2611867	G	A	G	A	-0.0265838	0.0138	0.00209023	4.70002e-37	0.048	0.773599	TRUE
rs2618566	T	G	T	G	-0.0249198	-0.011	0.00219993	9.60064e-30	0.0517	0.8314	TRUE
rs2642438	G	A	G	A	0.0253218	0.1376	0.00227308	8.00018e-29	0.0531	0.00962011	TRUE
rs2737265	G	A	G	A	-0.0202743	0.0195	0.002322	2.49977e-18	0.0518	0.706999	TRUE
rs2738447	C	A	C	A	0.0422734	0.0519	0.00211024	2.90001e-89	0.0489	0.2887	TRUE
rs2740488	C	A	C	A	-0.0252452	0.0679	0.00236503	1.29987e-26	0.0603	0.2598	TRUE
rs2745353	T	C	T	C	0.0126963	0.0167	0.00208336	1.09999e-09	0.0479	0.7274	TRUE
rs2820226	A	G	A	G	-0.012864	-0.006	0.00209731	8.60003e-10	0.0481	0.8999	TRUE
rs28406917	T	C	T	C	0.0119057	0.0123	0.00211433	1.79999e-08	0.0482	0.7989	TRUE
rs28601761	G	C	G	C	-0.0620105	-0.2152	0.00213624	2.89734e-185	0.0486	9.64295e-06	TRUE
rs28615248	C	T	C	T	0.0184347	-0.0069	0.00263568	2.70023e-12	0.058	0.905	TRUE
rs28631087	C	T	C	T	-0.0161901	-0.0096	0.0025459	2e-10	0.0647	0.882	TRUE
rs28814720	G	A	G	A	0.0121747	0.075	0.00215073	1.5e-08	0.048	0.1182	TRUE
rs3104412	G	A	G	A	-0.0189061	0.0279	0.00209423	1.80011e-19	0.0516	0.5894	TRUE
rs3127580	T	C	T	C	0.0357031	0.0309	0.00287572	2.19989e-35	0.0724	0.6693	TRUE
rs34042070	G	C	G	C	0.0485227	0.0024	0.00268011	2.90001e-73	0.0604	0.9689	TRUE
rs34265667	A	G	A	G	-0.0320529	0.0331	0.00575731	2.59998e-08	0.19	0.8616	TRUE
rs34568880	T	C	T	C	0.0560827	0.2685	0.00908804	6.80002e-10	0.2848	0.3459	TRUE
rs35511051	A	C	A	C	-0.0217862	0.0516	0.00254546	1.10002e-17	0.0581	0.3748	TRUE
rs35882350	G	A	G	A	0.0139684	0.0215	0.00237417	4e-09	0.054	0.690601	TRUE
rs35980001	G	GC	G	GC	-0.0222891	-0.0024	0.00256639	3.80014e-18	0.0566	0.9655	TRUE
rs3732359	A	G	A	G	-0.0173556	-0.0746	0.00252038	5.70033e-12	0.0517	0.1487	TRUE
rs3780181	G	A	G	A	-0.0278983	-0.0094	0.00418323	2.60016e-11	0.105	0.929	TRUE
rs3822855	T	G	T	G	0.0178418	0.0438	0.00212447	4.49987e-17	0.0483	0.3648	TRUE
rs3823376	T	C	T	C	0.0172774	0.0764	0.0020812	1e-16	0.0491	0.1198	TRUE
rs4148826	C	T	C	T	-0.0157917	-0.0561	0.0027233	6.69993e-09	0.0601	0.3507	TRUE
rs4263041	G	A	G	A	-0.0699797	0.0665	0.00251019	4.89779e-171	0.0528	0.2073	TRUE
rs4307732	A	G	A	G	0.0448315	-0.054	0.0033985	9.79941e-40	0.0662	0.4147	TRUE
rs438568	G	A	G	A	0.0124777	-0.0863	0.00213986	5.49997e-09	0.0506	0.0878901	TRUE
rs440677	A	G	A	G	-0.0159238	0.0041	0.00215434	1.50003e-13	0.0482	0.9315	TRUE
rs4666384	G	A	G	A	-0.016633	0.0103	0.00224003	1.10002e-13	0.0534	0.8464	TRUE
rs472495	T	G	T	G	0.0425743	-0.0529	0.00218093	7.29962e-85	0.0485	0.276	TRUE
rs4782568	G	C	G	C	-0.0165059	0.0918	0.00210805	4.90004e-15	0.0485	0.0585504	FALSE
rs4930163	A	G	A	G	0.0174597	0.0628	0.00285203	9.20005e-10	0.0684	0.3584	TRUE
rs4954192	T	C	T	C	0.0146629	0.0193	0.00213654	6.70039e-12	0.0488	0.692901	TRUE
rs4970834	T	C	T	C	-0.105303	0.0244	0.00268179	1e-200	0.0602	0.6853	TRUE
rs5112	G	C	G	C	0.0277824	0.014	0.00222587	9.3994e-36	0.0497	0.778501	FALSE
rs516316	C	G	C	G	0.0296183	-0.0413	0.00206761	1.50003e-46	0.0494	0.4028	FALSE
rs556107	T	C	T	C	0.0351712	-0.0341	0.00208846	1.20005e-63	0.0483	0.4799	TRUE
rs55637835	T	C	T	C	-0.0187129	0.0554	0.00324835	8.40001e-09	0.0802	0.4894	TRUE
rs55714927	T	C	T	C	-0.0264314	0.0088	0.00265551	2.39994e-23	0.0551	0.873	TRUE
rs55831924	T	C	T	C	0.0156761	0.054	0.0021829	6.89922e-13	0.0524	0.3035	TRUE
rs56130071	C	G	C	G	0.0331798	-0.067	0.00253796	4.70002e-39	0.0585	0.2518	TRUE
rs56236159	G	T	G	T	0.0177139	0.2093	0.00307979	8.79995e-09	0.0528	7.47601e-05	TRUE
rs5843957	TG	T	TG	T	0.0137065	0.0728	0.00210922	8.10028e-11	0.0509	0.1528	TRUE
rs597808	G	A	G	A	0.0271066	-0.0344	0.00209151	2.09991e-38	0.0486	0.4789	TRUE
rs6031587	T	C	T	C	-0.0256479	0.251	0.00413761	5.69994e-10	0.0924	0.00658795	TRUE
rs60612724	G	A	G	A	0.0323852	0.0922	0.00541912	2.30001e-09	0.1383	0.5051	TRUE
rs6074012	C	T	C	T	0.0116537	0.0488	0.00208962	2.39999e-08	0.0479	0.308	TRUE
rs61003864	C	T	C	T	0.0155966	0.0399	0.00267616	5.60003e-09	0.058	0.4912	TRUE
rs61754230	T	C	T	C	0.0430117	1.2646	0.00748441	9.09997e-09	0.348	0.000278702	TRUE
rs61988556	C	T	C	T	-0.0224158	0.1276	0.00372109	1.7e-09	0.0889	0.1512	TRUE
rs62033400	G	A	G	A	-0.0144167	0.0823	0.00213447	1.39991e-11	0.0487	0.0908699	TRUE
rs6475606	T	C	T	C	-0.0202689	0.0458	0.00208367	2.29985e-22	0.0485	0.3454	TRUE
rs6495122	C	A	C	A	0.0143852	-0.0824	0.00211976	1.20005e-11	0.048	0.0859093	TRUE
rs6544713	C	T	C	T	-0.0537152	-0.0755	0.00222274	5.00035e-129	0.0579	0.1923	TRUE
rs6560499	A	G	A	G	-0.0122028	-0.0681	0.00212189	8.9e-09	0.0494	0.1678	TRUE
rs6602912	G	T	G	T	0.0221997	-0.0164	0.00231001	7.19946e-22	0.055	0.765799	TRUE
rs6680227	A	G	A	G	-0.0746581	0.0153	0.00563322	4.30031e-40	0.11	0.8897	TRUE
rs6709904	G	A	G	A	-0.043441	-0.0735	0.00329601	1.10002e-39	0.0792	0.3535	TRUE
rs6732741	A	T	A	T	-0.0280985	-0.0374	0.00322423	2.90001e-18	0.0742	0.6144	TRUE
rs6874202	C	T	C	T	0.032331	-0.0956	0.00216292	1.59993e-50	0.0509	0.0605006	TRUE
rs7108486	C	T	C	T	-0.0386029	0.0951	0.00692024	2.39999e-08	0.1633	0.5605	TRUE
rs71311871	G	A	G	A	-0.0283073	-0.1008	0.00378458	7.50067e-14	0.0885	0.2547	TRUE
rs7202323	G	T	G	T	-0.0255365	-0.022	0.00247732	6.4998e-25	0.0599	0.713801	TRUE
rs7241918	T	G	T	G	0.0157471	-0.0456	0.00274939	1e-08	0.0636	0.4738	TRUE
rs72631343	G	C	G	C	-0.0292893	0.1186	0.00311032	4.60045e-21	0.0687	0.0841996	TRUE
rs72911393	T	C	T	C	-0.0182619	0.0464	0.00294119	5.30005e-10	0.0808	0.5664	TRUE
rs7569317	C	T	C	T	0.017881	0.0746	0.00208232	8.9002e-18	0.048	0.1201	TRUE
rs76468627	T	C	T	C	-0.0217346	0.0775	0.00394926	3.69999e-08	0.0845	0.359	TRUE
rs7707394	A	G	A	G	0.040448	-0.0382	0.00217281	2.39994e-77	0.0495	0.4407	TRUE
rs7734476	A	G	A	G	0.0187595	0.0709	0.00209401	3.29989e-19	0.0479	0.1388	TRUE
rs7746081	A	G	A	G	-0.0234725	0.0422	0.00226701	4.00037e-25	0.0497	0.3952	TRUE
rs77542162	G	A	G	A	0.128484	0.3247	0.0070401	2.09991e-74	0.2947	0.2706	TRUE
rs7776054	G	A	G	A	-0.0162316	-0.0092	0.00237493	8.19974e-12	0.0506	0.8552	TRUE
rs77960347	G	A	G	A	0.0706209	-0.1563	0.00908667	7.70016e-15	0.2816	0.578901	TRUE
rs78508096	A	G	A	G	0.0176869	0.0269	0.00249323	1.29987e-12	0.0529	0.6107	TRUE
rs79220007	C	T	C	T	-0.057338	0.0844	0.00392142	1.99986e-48	0.1267	0.5051	TRUE
rs79828839	T	C	T	C	0.0144987	0.0581	0.00261498	2.90001e-08	0.0629	0.3556	TRUE
rs8107974	T	A	T	A	-0.105058	0.5785	0.00391919	2.69774e-158	0.102	1.43499e-08	TRUE
rs869412	C	T	C	T	-0.0142314	0.0628	0.00250093	1.29999e-08	0.054	0.2444	TRUE
rs880315	C	T	C	T	-0.0152225	-0.0729	0.00220678	5.30029e-12	0.0487	0.1348	TRUE
rs9289196	C	T	C	T	0.0173702	-0.0965	0.00275673	2.99999e-10	0.0674	0.1525	TRUE
rs934197	A	G	A	G	0.0832348	-0.0175	0.00220298	1e-200	0.053	0.740699	TRUE
rs9471968	G	A	G	A	-0.0116148	-0.0041	0.00209345	2.90001e-08	0.0486	0.9319	TRUE
rs9496567	A	G	A	G	-0.0174316	-0.0839	0.00243272	7.8001e-13	0.0592	0.1563	TRUE
rs960596	T	C	T	C	0.0135068	-0.0519	0.00221758	1.09999e-09	0.0496	0.2962	TRUE
rs964184	C	G	C	G	-0.0575823	-0.0782	0.00306356	8.19974e-79	0.0678	0.2486	TRUE
rs9832727	G	C	G	C	-0.0147604	-0.0688	0.00220388	2.09991e-11	0.0507	0.1747	TRUE
rs9834932	G	A	G	A	-0.0322172	0.0036	0.00366408	1.50003e-18	0.0873	0.9674	TRUE
rs9884390	C	T	C	T	0.0251489	-0.0838	0.00249163	5.90065e-24	0.0569	0.1406	TRUE
rs9894946	G	A	G	A	-0.0173333	0.0834	0.00290132	2.30001e-09	0.067	0.2136	TRUE
rs990619	G	C	G	C	-0.0118015	0.0055	0.00208525	1.5e-08	0.0485	0.9094	FALSE
rs9929977	A	T	A	T	0.0167269	0.0501	0.00216129	1e-14	0.0488	0.3043	TRUE
rs9987289	G	A	G	A	0.0453824	-0.2031	0.00362169	5.10035e-36	0.0723	0.00494197	TRUE

## Sheet: ST2
Supplementary table 2. Harmonized dataset of Mendelian randomization for the effect of HDL on NAFLD
SNP	effect_allele.exposure	other_allele.exposure	effect_allele.outcome	other_allele.outcome	Effect.Exposure	Effect.Outcome	SE.Exposure	P-value.Exposure	SE.Outcome	P-value.Outcome	mr_keep
rs10031010	A	G	A	G	0.0138083	-0.0447	0.00246597	2.1e-08	0.0558	0.4234	TRUE
rs10053349	C	T	C	T	0.0120071	-0.0331	0.00195336	7.90005e-10	0.0484	0.4942	TRUE
rs10108282	A	T	A	T	0.0168525	-0.046	0.00234262	6.29941e-13	0.0623	0.4606	TRUE
rs10119644	A	T	A	T	0.013468	-0.1649	0.00191042	1.80011e-12	0.048	0.000592298	FALSE
rs10162642	A	G	A	G	-0.0479223	-0.0068	0.0023419	4.60045e-93	0.0681	0.92	TRUE
rs10233430	C	T	C	T	-0.0204944	-0.0524	0.00192772	2.09991e-26	0.0482	0.2769	TRUE
rs1045241	T	C	T	C	0.0164171	-0.0056	0.00215576	2.60016e-14	0.0516	0.9133	TRUE
rs1047891	A	C	A	C	-0.0189073	0.0509	0.00204367	2.19989e-20	0.0513	0.3207	TRUE
rs10504477	C	T	C	T	-0.0150661	0.0876	0.00193097	6.09958e-15	0.0484	0.0700906	TRUE
rs10513801	G	T	G	T	-0.0303325	-0.021	0.00277034	6.70039e-28	0.0793	0.7915	TRUE
rs1055582	T	C	T	C	0.0140251	-0.0181	0.00190973	2.09991e-13	0.0487	0.7106	TRUE
rs10750766	A	C	A	C	-0.0185663	0.0364	0.00209928	9.20026e-19	0.0545	0.5042	TRUE
rs10774439	A	G	A	G	0.020513	-0.012	0.00248318	1.39991e-16	0.0563	0.8306	TRUE
rs10786114	T	C	T	C	0.0238735	-0.0631	0.00288231	1.20005e-16	0.0687	0.3581	TRUE
rs1083470	A	G	A	G	0.0115829	0.056	0.00195974	3.40001e-09	0.0487	0.2506	TRUE
rs11009262	T	G	T	G	-0.0233289	-0.0797	0.00409245	1.2e-08	0.0997	0.424	TRUE
rs11021232	C	T	C	T	-0.0167378	-0.0429	0.00248678	1.69981e-11	0.0637	0.5009	TRUE
rs11045171	G	A	G	A	0.0283661	0.0055	0.00240558	4.30031e-32	0.0583	0.9252	TRUE
rs111363680	T	C	T	C	0.0328171	0.3683	0.00592877	3.09999e-08	0.2094	0.0786303	TRUE
rs11171710	A	G	A	G	-0.0114694	0.0607	0.00192933	2.80001e-09	0.0485	0.2103	TRUE
rs112001035	A	G	A	G	-0.0466304	0.0266	0.00408312	3.29989e-30	0.0887	0.7643	TRUE
rs11218738	A	G	A	G	0.0234498	0.0986	0.00219817	1.39991e-26	0.0582	0.0901094	TRUE
rs112350227	T	C	T	C	-0.0319379	-0.248	0.00582274	4.09996e-08	0.2386	0.2986	TRUE
rs11239536	A	T	A	T	0.0287501	0.05	0.00223129	5.50047e-38	0.0532	0.3481	TRUE
rs11254464	C	T	C	T	0.0127581	-0.025	0.00193081	3.90032e-11	0.0487	0.6076	TRUE
rs1125873	T	A	T	A	0.0159741	0.0492	0.00192237	9.60064e-17	0.0486	0.3109	FALSE
rs1132274	A	C	A	C	-0.0217809	0.0552	0.00263979	1.59993e-16	0.0693	0.4264	TRUE
rs113740515	A	G	A	G	0.0377752	-0.0341	0.00233951	1.20005e-58	0.0619	0.5822	TRUE
rs113966472	A	G	A	G	0.0324769	-0.0737	0.00554864	4.79999e-09	0.1255	0.5572	TRUE
rs114165349	C	G	C	G	-0.0810512	0.0474	0.00636562	3.90032e-37	0.127	0.7089	TRUE
rs11429307	G	GT	G	GT	0.0308032	0.0416	0.00243282	9.70063e-37	0.07	0.551899	TRUE
rs115912456	G	A	G	A	0.028084	0.0576	0.0047884	4.49997e-09	0.1818	0.7514	TRUE
rs116006942	A	G	A	G	-0.02987	0.1594	0.00403491	1.29987e-13	0.1216	0.1896	TRUE
rs11614202	G	A	G	A	0.0227709	-0.0694	0.00261356	2.99985e-18	0.0672	0.3021	TRUE
rs11631178	C	T	C	T	0.0211366	-0.002	0.0031235	1.29987e-11	0.0802	0.9799	TRUE
rs11640494	A	G	A	G	-0.015349	-0.0539	0.00189969	6.4998e-16	0.0515	0.2957	TRUE
rs11664369	T	C	T	C	-0.0229777	-0.1454	0.00215861	1.80011e-26	0.0599	0.0152198	TRUE
rs1168114	G	A	G	A	0.0155365	-0.0167	0.00199819	7.50067e-15	0.055	0.760801	TRUE
rs116843064	A	G	A	G	0.206178	-0.0356	0.0069176	3.39625e-195	0.1474	0.8093	TRUE
rs116857878	T	C	T	C	0.0482826	-0.3585	0.00697677	4.49987e-12	0.2581	0.1649	TRUE
rs11688682	C	G	C	G	0.0147369	-0.0874	0.0022133	2.80027e-11	0.0557	0.1164	TRUE
rs11704977	T	C	T	C	0.0147253	-0.0241	0.00268902	4.30002e-08	0.0591	0.683501	TRUE
rs117230571	G	A	G	A	-0.0266417	-0.0768	0.00363105	2.19989e-13	0.1316	0.5598	TRUE
rs117291242	T	C	T	C	-0.0315912	0.0825	0.00506695	4.49997e-10	0.1066	0.4386	TRUE
rs117762989	T	C	T	C	-0.0268923	0.0063	0.00468314	9.29994e-09	0.2367	0.9787	TRUE
rs117847213	G	A	G	A	0.0295589	-0.1223	0.0048659	1.2e-09	0.1774	0.4909	TRUE
rs12046972	C	T	C	T	-0.0148213	0.0002	0.00191599	1e-14	0.0487	0.9969	TRUE
rs12205778	A	G	A	G	0.0162321	0.0155	0.00217549	8.60003e-14	0.0564	0.783401	TRUE
rs12229011	T	C	T	C	-0.0259933	0.0276	0.00322614	7.8001e-16	0.0911	0.7619	TRUE
rs1225053	C	T	C	T	-0.0150376	-0.0229	0.00216684	3.90032e-12	0.0545	0.6745	TRUE
rs1240820	A	G	A	G	0.0131835	0.0505	0.00210043	3.50002e-10	0.0522	0.3336	TRUE
rs12462109	T	C	T	C	-0.0159539	0.03	0.00210812	3.80014e-14	0.0521	0.5644	TRUE
rs12475332	G	T	G	T	0.012897	0.0691	0.0021638	2.5e-09	0.0585	0.2372	TRUE
rs12575456	A	G	A	G	0.0445866	-0.0247	0.00203342	1.39959e-106	0.0509	0.6275	TRUE
rs12686780	T	C	T	C	-0.0161688	0.0107	0.00251034	1.2e-10	0.06	0.8583	TRUE
rs12705595	A	G	A	G	0.0110554	0.0005	0.00198306	2.5e-08	0.0491	0.9916	TRUE
rs12740374	T	G	T	G	0.0288629	0.0336	0.00229106	2.19989e-36	0.0583	0.5639	TRUE
rs12740811	G	A	G	A	-0.0184297	-0.0014	0.00326047	1.6e-08	0.0873	0.9873	TRUE
rs12781812	T	G	T	G	0.0107203	-0.1433	0.00194289	3.40001e-08	0.052	0.00581407	TRUE
rs1281959	G	C	G	C	0.0146574	0.0061	0.00190666	1.50003e-14	0.048	0.8981	FALSE
rs12921195	A	C	A	C	-0.0166869	0.0146	0.00281852	3.2e-09	0.072	0.8389	TRUE
rs12926854	G	A	G	A	0.0122457	0.0288	0.00213341	9.49992e-09	0.0569	0.6124	TRUE
rs12928099	A	C	A	C	0.0214263	0.0712	0.00206787	3.69999e-25	0.0532	0.1807	TRUE
rs12986742	C	T	C	T	-0.0106002	-0.0038	0.00191315	2.99999e-08	0.0486	0.9374	TRUE
rs12998038	T	C	T	C	0.0131918	0.0729	0.0021847	1.6e-09	0.053	0.1687	TRUE
rs13066793	G	A	G	A	0.0220769	-0.0823	0.00332887	3.29989e-11	0.0879	0.3491	TRUE
rs13087167	C	G	C	G	0.0167458	-0.0708	0.00198206	2.90001e-17	0.0497	0.1543	TRUE
rs13107325	T	C	T	C	-0.080346	0.2291	0.00362445	6.99842e-109	0.1992	0.2502	TRUE
rs13111599	G	A	G	A	0.0127921	0.0326	0.00216664	3.50002e-09	0.0556	0.558	TRUE
rs13137144	A	G	A	G	0.0164073	0.0235	0.00192431	1.50003e-17	0.0486	0.629001	TRUE
rs13144151	G	A	G	A	0.0178695	-0.0029	0.00270341	3.80014e-11	0.067	0.9657	TRUE
rs13235365	T	C	T	C	0.0258181	-0.0896	0.00214379	2.09991e-33	0.0559	0.1089	TRUE
rs13269725	G	A	G	A	-0.0259912	0.0557	0.00353253	1.9002e-13	0.1274	0.662	TRUE
rs133015	G	C	G	C	0.0205993	-0.0435	0.00192854	1.20005e-26	0.0486	0.3711	FALSE
rs13379043	C	T	C	T	0.0198764	-0.0268	0.00216717	4.70002e-20	0.0598	0.6544	TRUE
rs13389219	T	C	T	C	0.0277324	-0.0745	0.00194608	4.49987e-46	0.0503	0.1388	TRUE
rs1349852	C	A	C	A	0.0112127	0.0281	0.00192565	5.80003e-09	0.0482	0.5597	TRUE
rs1383732	G	A	G	A	-0.0152024	0.0457	0.00267698	1.40001e-08	0.0817	0.5761	TRUE
rs1395221	T	G	T	G	-0.0111888	0.0233	0.00195359	1e-08	0.0484	0.6311	TRUE
rs140064750	C	T	C	T	-0.0440664	0.1222	0.00634192	3.69999e-12	0.1501	0.4158	TRUE
rs140164052	A	G	A	G	-0.0417453	0.0472	0.00540785	1.20005e-14	0.1344	0.725401	TRUE
rs141062196	A	G	A	G	-0.0188553	0.1422	0.00241089	5.19996e-15	0.0696	0.04108	TRUE
rs1411432	C	A	C	A	-0.0139757	-0.0217	0.00245569	1.29999e-08	0.0626	0.729201	TRUE
rs1412234	C	T	C	T	-0.011989	-0.0073	0.00203583	3.89996e-09	0.0495	0.883	TRUE
rs141440048	T	C	T	C	0.0436872	-0.4718	0.00756751	7.79992e-09	0.5285	0.372	TRUE
rs141469619	G	A	G	A	-0.203479	0.1938	0.0101857	8.69961e-89	0.3967	0.6252	TRUE
rs142288236	T	C	T	C	-0.0776969	0.1603	0.00795635	1.59993e-22	0.1458	0.2715	TRUE
rs1431659	G	A	G	A	0.0127918	-0.0134	0.00214104	2.30001e-09	0.0558	0.8108	TRUE
rs144033177	C	A	C	A	-0.05557	0.1343	0.0078389	1.39991e-12	0.1898	0.4794	TRUE
rs144311893	T	C	T	C	0.0809615	0.2683	0.0066916	1.10002e-33	0.2766	0.332	TRUE
rs1446585	G	A	G	A	0.0167827	-0.0343	0.00217146	1.10002e-14	0.0503	0.494899	TRUE
rs145947882	C	A	C	A	-0.164935	-0.187	0.00609907	4.69894e-161	0.1408	0.1844	TRUE
rs1471251	T	A	T	A	-0.0193662	-0.0525	0.00195327	3.59998e-23	0.049	0.2834	TRUE
rs147627829	A	G	A	G	-0.0535763	-0.086	0.00468184	2.49977e-30	0.1559	0.581201	TRUE
rs147772065	C	G	C	G	0.0288034	0.0025	0.0052496	4.09996e-08	0.1542	0.9869	TRUE
rs150224153	T	C	T	C	-0.0934689	0.2872	0.00575879	3.10027e-59	0.0909	0.00158701	TRUE
rs150237291	C	T	C	T	0.0453058	-0.0666	0.00656295	5.10035e-12	0.1415	0.637801	TRUE
rs150844304	C	A	C	A	-0.090543	0.2937	0.00599215	1.39991e-51	0.3358	0.3817	TRUE
rs150861794	T	C	T	C	-0.0446978	-0.061	0.00759758	4e-09	0.2769	0.8257	TRUE
rs1534696	A	C	A	C	0.0166573	-0.0731	0.0019113	2.90001e-18	0.0486	0.1325	TRUE
rs1601934	A	G	A	C	-0.10102	-0.1969	0.00207033	1e-200	0.4599	0.668499	FALSE
rs1601934	A	G	A	G	-0.10102	0.0261	0.00207033	1e-200	0.0504	0.6048	TRUE
rs16928809	A	G	A	G	-0.0262633	-0.0436	0.00329991	1.69981e-15	0.0909	0.631401	TRUE
rs17124112	A	C	A	C	-0.020798	-0.0704	0.00352939	3.79997e-09	0.0998	0.4804	TRUE
rs17138358	C	G	C	G	-0.0272272	-0.0444	0.00194811	2.19989e-44	0.0522	0.3954	TRUE
rs17309930	A	C	A	C	-0.0218885	0.06	0.00235533	1.50003e-20	0.0561	0.2852	TRUE
rs17326656	T	G	T	G	-0.0223923	0.0672	0.00223885	1.50003e-23	0.0648	0.3	TRUE
rs174566	G	A	G	A	-0.0562241	-0.0055	0.00199551	1.1995e-174	0.0486	0.9101	TRUE
rs1760940	C	A	C	A	0.0121791	0.0112	0.0022157	3.89996e-08	0.0582	0.8475	TRUE
rs17713879	A	G	A	G	0.0138956	0.0645	0.00197564	1.99986e-12	0.0491	0.1894	TRUE
rs1771582	G	T	G	T	0.0129458	-0.0217	0.00197832	6.00067e-11	0.0504	0.6664	TRUE
rs183906992	C	T	C	T	0.0294539	-0.078	0.00474735	5.49997e-10	0.1217	0.5217	TRUE
rs1862205	A	G	A	G	0.0113186	0.0308	0.00194381	5.80003e-09	0.0486	0.526	TRUE
rs188502504	C	T	C	T	-0.0316669	0.001	0.00510538	5.60003e-10	0.0951	0.9916	TRUE
rs1955512	A	G	A	G	0.0109986	0.0443	0.00197003	2.39999e-08	0.0489	0.3648	TRUE
rs1970811	C	T	C	T	-0.0116112	-0.0311	0.00191759	1.40001e-09	0.0494	0.5287	TRUE
rs201441	G	T	G	T	-0.0109672	0.027	0.0019342	1.40001e-08	0.0479	0.5736	TRUE
rs2066714	C	T	C	T	0.0465396	-0.0205	0.00284369	3.40017e-60	0.0818	0.8018	TRUE
rs2068888	A	G	A	G	0.0191803	-0.1106	0.0019152	1.29987e-23	0.0479	0.0207802	TRUE
rs2098368	T	C	T	C	-0.0116029	-0.0357	0.00192757	1.79999e-09	0.05	0.4752	TRUE
rs2098918	T	C	T	C	0.0118698	0.0124	0.00191595	5.80003e-10	0.0493	0.8009	TRUE
rs2111216	G	A	G	A	0.0213297	0.0053	0.00194338	5.00035e-28	0.0481	0.9126	TRUE
rs2155220	T	C	T	C	-0.0105204	-0.0189	0.00191315	3.79997e-08	0.049	0.699199	TRUE
rs2159607	T	G	T	G	-0.0239454	-0.0252	0.00243213	7.19946e-23	0.0813	0.7563	TRUE
rs2196808	C	T	C	T	0.0128638	-0.1074	0.00215716	2.5e-09	0.0562	0.0558895	TRUE
rs2236464	C	T	C	T	-0.0155836	0.116	0.00235595	3.69999e-11	0.0678	0.0870202	TRUE
rs2237035	T	G	T	G	0.0139172	0.0047	0.00195824	1.20005e-12	0.0503	0.9256	TRUE
rs2247355	T	C	T	C	0.0206138	0.0476	0.00245873	5.10035e-17	0.0555	0.3906	TRUE
rs2256609	G	A	G	A	-0.0328881	-0.0607	0.00244058	2.19989e-41	0.0527	0.2488	TRUE
rs2268840	C	T	C	T	0.0173197	-0.0034	0.00226775	2.19989e-14	0.0562	0.9517	TRUE
rs2271308	C	T	C	T	0.0278808	0.0059	0.002156	2.99985e-38	0.0545	0.9132	TRUE
rs2290866	T	C	T	C	-0.0119226	-0.1194	0.00218189	4.60002e-08	0.0511	0.01942	TRUE
rs2297409	A	G	A	G	-0.0333565	-0.0741	0.00240571	1e-43	0.0731	0.3112	TRUE
rs2298214	A	C	A	C	-0.01241	-0.0569	0.00194099	1.6e-10	0.0482	0.2384	TRUE
rs2298624	T	C	T	C	0.0300361	0.0597	0.00280916	1.10002e-26	0.0633	0.3462	TRUE
rs2298632	T	C	T	C	0.0144252	-0.0304	0.00193744	9.70063e-14	0.0486	0.5318	TRUE
rs2302263	T	C	T	C	-0.0364373	0.0095	0.00335268	1.59993e-27	0.0717	0.8941	TRUE
rs2307111	C	T	C	T	0.0190053	-0.0121	0.0019521	2.09991e-22	0.0484	0.8026	TRUE
rs2339234	A	G	A	G	-0.0118996	0.1187	0.00205717	7.29995e-09	0.0504	0.0185699	TRUE
rs235314	T	C	T	C	-0.0177425	-0.0781	0.00191993	2.39994e-20	0.0481	0.1045	TRUE
rs2362541	G	T	G	T	-0.0108666	-0.0594	0.00190325	1.09999e-08	0.0487	0.222	TRUE
rs2364723	C	G	C	G	0.0120956	0.0702	0.00204641	3.40001e-09	0.0509	0.1678	TRUE
rs2417125	G	A	G	A	-0.0131524	0.0328	0.00211658	5.19996e-10	0.0577	0.569101	TRUE
rs2435307	T	C	T	C	0.0162767	0.0232	0.00190927	1.50003e-17	0.0478	0.6283	TRUE
rs2498786	G	C	G	C	-0.0254741	-0.0595	0.00196826	2.60016e-38	0.0496	0.23	TRUE
rs2516331	A	C	A	C	0.0126835	-0.0536	0.00196658	1.09999e-10	0.0539	0.3198	TRUE
rs2520096	G	A	G	A	0.0147205	0.0452	0.00215114	7.70016e-12	0.0489	0.3556	TRUE
rs254562	G	A	G	A	-0.0114752	-0.0151	0.00194192	3.40001e-09	0.0486	0.7565	TRUE
rs2586116	G	C	G	C	-0.0162577	0.0752	0.00217179	7.10068e-14	0.0559	0.1786	TRUE
rs2642438	G	A	G	A	0.0276562	0.1376	0.00207854	2.09991e-40	0.0531	0.00962011	TRUE
rs2645979	A	G	A	G	0.0114281	-0.0365	0.00198606	8.70001e-09	0.0482	0.4484	TRUE
rs267738	G	T	G	T	0.0214529	0.1281	0.00229757	9.8992e-21	0.0609	0.0352801	TRUE
rs2723065	G	A	G	A	0.0149623	-0.0465	0.00196239	2.39994e-14	0.0506	0.3577	TRUE
rs2726111	G	A	G	A	-0.0148127	0.0204	0.00202533	2.60016e-13	0.0497	0.680899	TRUE
rs2740488	C	A	C	A	-0.0686515	0.0679	0.00216181	1e-200	0.0603	0.2598	TRUE
rs2750411	G	T	G	T	-0.0108405	-0.1058	0.0019091	1.40001e-08	0.048	0.0276198	TRUE
rs2792751	C	T	C	T	-0.0360998	-0.0372	0.0021336	3.19963e-64	0.0514	0.4693	TRUE
rs2800710	C	T	C	T	-0.0202674	0.0167	0.00190382	1.80011e-26	0.0479	0.7274	TRUE
rs2804894	A	G	A	G	0.0173063	0.0175	0.0021841	2.29985e-15	0.0584	0.7643	TRUE
rs2814982	T	C	T	C	-0.0275938	-0.1376	0.00314209	1.59993e-18	0.0661	0.0373302	TRUE
rs28362901	A	C	A	C	-0.0238891	0.06	0.00336295	1.20005e-12	0.0756	0.4275	TRUE
rs28510484	C	G	C	G	-0.0154472	0.085	0.00253932	1.2e-09	0.0636	0.1808	TRUE
rs286965	C	T	C	T	-0.0134141	0.0513	0.00197553	1.10002e-11	0.0495	0.3007	TRUE
rs2910949	G	T	G	T	0.0133996	0.0837	0.00199892	1.99986e-11	0.0558	0.1333	TRUE
rs2925979	C	T	C	T	0.037299	0.0338	0.00205659	1.59993e-73	0.0512	0.5092	TRUE
rs2943645	T	C	T	C	-0.0434706	0.0363	0.00198833	5.90201e-106	0.0498	0.4656	TRUE
rs2963468	G	A	G	A	-0.0196653	0.0181	0.00226256	3.59998e-18	0.0694	0.7949	TRUE
rs2965169	C	A	C	A	0.0120831	0.049	0.00195448	6.29999e-10	0.0504	0.3306	TRUE
rs3027167	T	C	T	C	-0.0124258	0.0471	0.00205083	1.40001e-09	0.057	0.4089	TRUE
rs308	G	T	G	T	0.12651	0.0354	0.00669305	1.10002e-79	0.1397	0.8	TRUE
rs3184504	C	T	C	T	0.0265387	-0.0272	0.00190452	3.90032e-44	0.0487	0.5767	TRUE
rs32578	A	G	A	G	0.0133235	-0.0544	0.00206513	1.09999e-10	0.0493	0.2696	TRUE
rs330089	C	T	C	T	0.0204692	-0.1449	0.00318925	1.40001e-10	0.0971	0.1354	TRUE
rs34045894	A	G	A	G	-0.0172909	0.0856	0.00262706	4.60045e-11	0.0631	0.1748	TRUE
rs34138141	T	G	T	G	-0.0175318	-0.0198	0.00212461	1.59993e-16	0.0576	0.7304	TRUE
rs343	A	C	A	C	0.133778	-0.1618	0.00346421	1e-200	0.0984	0.1001	TRUE
rs34940374	A	G	A	G	-0.0170378	0.0104	0.00247025	5.30029e-12	0.0554	0.8513	TRUE
rs35493868	G	C	G	C	0.0372262	0.0266	0.00237772	2.99985e-55	0.0622	0.6693	TRUE
rs35980001	G	GC	G	GC	-0.118787	-0.0024	0.00234184	1e-200	0.0566	0.9655	TRUE
rs36057735	G	C	G	C	-0.0302136	0.1127	0.00238679	1e-36	0.0681	0.0980596	TRUE
rs367070	G	A	G	A	0.0417949	-0.0478	0.00228709	1.29987e-74	0.0523	0.3606	TRUE
rs3732356	T	G	T	G	-0.0299026	0.0563	0.00386524	1e-14	0.0952	0.5539	TRUE
rs3745683	A	G	A	G	-0.0546353	-0.0065	0.00362928	3.19963e-51	0.0833	0.9382	TRUE
rs3746915	G	A	G	A	0.0108813	-0.0523	0.00194098	2.1e-08	0.0494	0.2904	TRUE
rs3747973	G	A	G	A	0.0141665	-0.0281	0.00193802	2.70023e-13	0.0492	0.5674	TRUE
rs3768321	T	G	T	G	-0.0452296	-0.019	0.00239482	1.50003e-79	0.0647	0.7691	TRUE
rs3794752	C	T	C	T	0.0128326	0.0549	0.00213876	2e-09	0.0533	0.3028	TRUE
rs3814883	T	C	T	C	-0.0153035	-0.0177	0.00189151	5.90065e-16	0.0485	0.714399	TRUE
rs3924313	A	G	A	G	-0.0239168	-0.0307	0.00204761	1.59993e-31	0.0547	0.5749	TRUE
rs407133	C	G	C	G	-0.0105618	-0.0508	0.00193239	4.60002e-08	0.0485	0.295	FALSE
rs4074448	A	G	A	G	0.015131	0.0408	0.00196355	1.29987e-14	0.0481	0.3963	TRUE
rs41272086	A	G	A	G	-0.0567846	-0.0549	0.00310319	8.49963e-75	0.0792	0.4881	TRUE
rs42125	G	A	G	A	-0.0398667	0.1699	0.0070049	1.29999e-08	0.1611	0.2916	TRUE
rs429358	C	T	C	T	-0.0756554	-0.2354	0.00263871	8.70964e-181	0.0628	0.0001754	TRUE
rs4330777	A	G	A	G	-0.0197681	0.0139	0.00189019	1.29987e-25	0.048	0.771299	TRUE
rs454968	C	T	C	T	0.0110337	0.0431	0.00199469	3.2e-08	0.0494	0.3832	TRUE
rs460428	C	T	C	T	-0.0143462	0.0778	0.00226779	2.5e-10	0.06	0.1946	TRUE
rs4614	G	A	G	A	-0.0178217	-0.0072	0.00193829	3.80014e-20	0.0523	0.8898	TRUE
rs4650994	A	G	A	G	-0.018056	0.0293	0.00190061	2.09991e-21	0.048	0.5414	TRUE
rs4691379	T	C	T	C	0.0118717	-0.067	0.00204326	6.19998e-09	0.0556	0.2281	TRUE
rs4784709	A	T	A	T	-0.0747244	0.1861	0.00477284	2.99985e-55	0.1747	0.2867	TRUE
rs4804101	T	G	T	G	-0.0139042	-0.0308	0.00192656	5.30029e-13	0.0483	0.5235	TRUE
rs4855582	T	C	T	C	0.0111652	0.03	0.00192369	6.49995e-09	0.0483	0.535	TRUE
rs4871603	T	C	T	C	0.0360061	-0.2049	0.00199228	5.19996e-73	0.0506	5.16095e-05	TRUE
rs4871624	G	T	G	T	-0.020416	0.17	0.00211032	3.90032e-22	0.0542	0.00171498	TRUE
rs4875043	C	A	C	A	-0.0149745	0.0143	0.0023285	1.29999e-10	0.0569	0.8017	TRUE
rs4917675	C	T	C	T	0.014562	0.1297	0.00219637	3.40017e-11	0.0535	0.0152901	TRUE
rs4930352	T	G	T	G	0.0161709	0.0388	0.00193852	7.29962e-17	0.0483	0.4225	TRUE
rs4969141	T	C	T	C	0.0296373	0.0022	0.00191152	3.19963e-54	0.0492	0.9641	TRUE
rs532436	A	G	A	G	0.0231547	-0.0116	0.00245365	3.80014e-21	0.0595	0.8457	TRUE
rs549058	T	G	T	G	0.0171095	-0.0792	0.00293694	5.69994e-09	0.0796	0.3197	TRUE
rs557933	C	A	C	A	0.0152472	-0.0204	0.00190783	1.29987e-15	0.0482	0.671901	TRUE
rs55935382	A	C	A	C	0.01764	-0.0111	0.00203822	4.90004e-18	0.0515	0.8298	TRUE
rs559355	T	A	T	A	-0.0349311	0.0144	0.00261254	8.99912e-41	0.0567	0.8	TRUE
rs564832	C	T	C	T	-0.011708	0.0115	0.00205455	1.2e-08	0.0515	0.8234	TRUE
rs58123204	G	A	G	A	-0.0184574	0.0494	0.00264401	2.90001e-12	0.0706	0.4844	TRUE
rs58298943	T	C	T	C	0.0201986	-0.0242	0.00342748	3.79997e-09	0.0792	0.759799	TRUE
rs59104589	T	C	T	C	0.0150155	-0.0209	0.0019816	3.50026e-14	0.0489	0.669599	TRUE
rs59781045	T	C	T	C	0.074037	0.015	0.0037879	4.49987e-85	0.0876	0.8641	TRUE
rs6018652	A	G	A	G	0.0259271	0.0672	0.0023605	4.60045e-28	0.0591	0.255	TRUE
rs6059958	T	C	T	C	0.0146541	0.0611	0.00255516	9.69996e-09	0.059	0.2999	TRUE
rs6066148	C	G	C	G	0.0133124	-0.0289	0.00218121	1e-09	0.0601	0.6305	TRUE
rs6073958	C	T	C	T	-0.0609299	-0.0273	0.00239207	4.10204e-143	0.0628	0.6631	TRUE
rs6075860	A	G	A	G	-0.0128	0.0787	0.00192763	3.10027e-11	0.0493	0.1104	TRUE
rs6123685	A	G	A	G	0.0159783	-0.0191	0.0021911	2.99985e-13	0.0559	0.732799	TRUE
rs61352607	T	G	T	G	0.0306111	-0.0739	0.00222442	4.40048e-43	0.0565	0.1907	TRUE
rs6142206	A	G	A	G	-0.0161106	-0.0827	0.00193468	8.30042e-17	0.048	0.0851295	TRUE
rs61435086	C	T	C	T	0.089343	-0.0041	0.00862169	3.69999e-25	0.1731	0.9813	TRUE
rs61596977	T	C	T	C	-0.016225	0.1037	0.00273721	3.09999e-09	0.0662	0.1175	TRUE
rs61748951	A	C	A	C	-0.0361204	-0.0276	0.00640878	1.7e-08	0.2051	0.8928	TRUE
rs61805075	A	G	A	G	-0.0257183	-0.0145	0.00202534	6.00067e-37	0.0528	0.783401	TRUE
rs61884005	G	C	G	C	0.0163406	-0.016	0.00293002	2.39999e-08	0.0571	0.779701	TRUE
rs62102718	T	A	T	A	-0.0236953	0.0225	0.0021125	3.40017e-29	0.053	0.670601	TRUE
rs62117487	G	A	G	A	0.0457487	-0.1065	0.00411744	1.10002e-28	0.1303	0.4137	TRUE
rs62246443	C	T	C	T	-0.0147841	0.071	0.00250895	3.79997e-09	0.0566	0.2097	TRUE
rs62271373	A	T	A	T	-0.0406667	0.051	0.00408672	2.49977e-23	0.118	0.6655	TRUE
rs62428831	C	T	C	T	0.0178151	0.0491	0.00275536	1e-10	0.0616	0.426	TRUE
rs635769	C	T	C	T	0.0197069	-0.0736	0.00196961	1.39991e-23	0.0483	0.1281	TRUE
rs6460894	C	T	C	T	-0.0121653	-0.0662	0.00201452	1.6e-09	0.0536	0.2175	TRUE
rs6469605	T	C	T	C	0.0316197	-0.053	0.00191959	5.79963e-61	0.0523	0.3107	TRUE
rs6693842	C	T	C	T	0.013664	-0.0359	0.00199336	7.10068e-12	0.0481	0.4554	TRUE
rs6705285	T	G	T	G	0.0115225	0.0354	0.00191933	1.89998e-09	0.0512	0.4893	TRUE
rs676210	A	G	A	G	0.0592694	-0.0043	0.00235237	4.4978e-140	0.0542	0.9375	TRUE
rs6762415	G	T	G	T	-0.0108964	-0.0163	0.00191344	1.2e-08	0.0482	0.735401	TRUE
rs6765484	T	C	T	C	0.0225207	-0.081	0.00190864	3.90032e-32	0.0482	0.0924294	TRUE
rs680321	C	T	C	T	0.0108517	0.0137	0.00191658	1.5e-08	0.0484	0.777	TRUE
rs6824451	A	G	A	G	-0.0200444	0.0583	0.00191167	1e-25	0.048	0.2237	TRUE
rs686030	A	C	A	C	0.0498241	0.0347	0.00273951	6.4998e-74	0.074	0.6389	TRUE
rs689183	T	G	T	G	-0.0158298	0.002	0.00220903	7.70016e-13	0.0522	0.9692	TRUE
rs6934962	T	C	T	C	0.0161905	0.0444	0.00194099	7.29962e-17	0.0484	0.3587	TRUE
rs6939861	A	G	A	G	-0.0141972	-0.0385	0.00219368	9.70063e-11	0.055	0.4838	TRUE
rs7036107	G	A	G	A	-0.0122524	0.1202	0.00194377	2.90001e-10	0.0481	0.01256	TRUE
rs703966	A	G	A	G	0.0156949	0.0717	0.00193455	4.90004e-16	0.0493	0.1458	TRUE
rs7158166	C	T	C	T	0.0140932	0.0165	0.00195101	5.10035e-13	0.0488	0.735301	TRUE
rs71603401	G	A	G	A	-0.0154721	0.2002	0.00279889	3.2e-08	0.0891	0.0246899	TRUE
rs71647892	C	T	C	T	-0.0629378	1.5412	0.00871711	5.19996e-13	0.432	0.000360703	TRUE
rs7170463	G	A	G	A	0.018911	0.0001	0.0020591	4.19952e-20	0.0503	0.9977	TRUE
rs7186799	C	A	C	A	-0.0220239	0.0205	0.00190185	5.19996e-31	0.048	0.6688	TRUE
rs7218647	A	G	A	G	0.0109209	-0.0455	0.00192614	1.40001e-08	0.0497	0.36	TRUE
rs7251640	C	T	C	T	0.0141902	-0.0597	0.00242811	5.1e-09	0.0582	0.3057	TRUE
rs72647336	A	G	A	G	-0.0440494	0.0567	0.00442834	2.60016e-23	0.1259	0.652501	TRUE
rs7281183	A	G	A	G	-0.01272	0.0039	0.00218963	6.29999e-09	0.0531	0.9419	TRUE
rs72926946	A	C	A	C	-0.0206565	-0.0196	0.00208041	3.10027e-23	0.0536	0.714801	TRUE
rs72964564	C	A	C	A	-0.0125748	-0.1611	0.00220598	1.2e-08	0.0629	0.01046	TRUE
rs7305678	G	T	G	T	-0.0166218	-0.0111	0.00282868	4.20001e-09	0.071	0.8759	TRUE
rs73151974	T	C	T	C	-0.0161895	-0.1039	0.00273371	3.2e-09	0.0704	0.14	TRUE
rs73243877	G	A	G	A	-0.0253693	0.0298	0.00254909	2.49977e-23	0.0687	0.6642	TRUE
rs73455693	A	G	A	G	0.0280646	-0.0402	0.00510538	3.89996e-08	0.1095	0.713801	TRUE
rs74500135	C	T	C	T	0.0670758	0.0668	0.010029	2.29985e-11	0.4661	0.886	TRUE
rs7488780	C	G	C	G	0.0145459	0.0039	0.00237104	8.50002e-10	0.055	0.9437	TRUE
rs75032664	G	C	G	C	-0.0551041	0.3041	0.00908791	1.29999e-09	0.1498	0.0423497	TRUE
rs75152587	T	G	T	G	-0.0944291	-0.0862	0.00849948	1.10002e-28	0.225	0.701799	TRUE
rs75246752	C	G	C	G	0.0491144	0.563	0.00841625	5.39995e-09	0.4174	0.1774	TRUE
rs75479205	G	A	G	A	0.0138981	-0.0321	0.00243644	1.2e-08	0.0567	0.5716	TRUE
rs75609851	A	G	A	G	0.170089	-0.0556	0.00964674	1.39991e-69	0.2151	0.7959	TRUE
rs75662196	C	G	C	G	0.0678721	0.8361	0.00587239	6.70039e-31	0.3186	0.00867801	TRUE
rs7583067	T	C	T	C	0.0145946	0.0017	0.00223535	6.59933e-11	0.0558	0.9751	TRUE
rs7622114	A	C	A	C	0.0115687	-0.0366	0.00193999	2.5e-09	0.048	0.4462	TRUE
rs76247316	C	T	C	T	-0.0113866	-0.002	0.0019083	2.39999e-09	0.0479	0.9675	TRUE
rs76428106	C	T	C	T	-0.0624148	0.1632	0.00878921	1.20005e-12	0.2244	0.467	TRUE
rs76602912	C	T	C	T	-0.0434476	-0.3196	0.00626364	4.00037e-12	0.1585	0.0437401	TRUE
rs7665587	C	T	C	T	0.0139886	0.1072	0.00193372	4.70002e-13	0.0483	0.0266097	TRUE
rs76962725	A	G	A	G	-0.0277897	0.2247	0.00508558	4.60002e-08	0.1811	0.2145	TRUE
rs771481	A	T	A	T	0.0288148	0.2062	0.0024568	9.09913e-32	0.062	0.000888403	TRUE
rs7725218	A	G	A	G	-0.0122469	0.0827	0.00201433	1.2e-09	0.0498	0.0964895	TRUE
rs77320712	T	G	T	G	-0.0127407	0.0636	0.0022658	1.89998e-08	0.0594	0.2844	TRUE
rs77605964	A	G	A	G	0.0170396	-0.0857	0.00227819	7.50067e-14	0.0621	0.1677	TRUE
rs77767539	A	G	A	G	0.0452639	0.1421	0.00821382	3.59998e-08	0.3271	0.663901	TRUE
rs7794796	T	C	T	C	-0.016879	0.0081	0.00203772	1.20005e-16	0.0501	0.8722	TRUE
rs77960347	G	A	G	A	0.290966	-0.1563	0.00830188	1e-200	0.2816	0.578901	TRUE
rs78058190	A	G	A	G	-0.0783702	0.0921	0.00490443	1.80011e-57	0.0879	0.2944	TRUE
rs7817574	C	T	C	T	0.0331985	-0.008	0.00243942	3.50026e-42	0.0556	0.8863	TRUE
rs7826177	C	T	C	T	0.0112399	0.001	0.00197917	1.40001e-08	0.0501	0.9843	TRUE
rs7853377	G	A	G	A	0.0152447	-0.0682	0.0023168	4.70002e-11	0.0585	0.2439	TRUE
rs79153732	T	C	T	C	-0.0939759	-0.0875	0.00728238	4.19952e-38	0.3007	0.771101	TRUE
rs7924036	T	G	T	G	0.0138679	0.1656	0.00190752	3.59998e-13	0.0479	0.000551696	TRUE
rs79600951	G	C	G	C	-0.106795	0.0355	0.00325908	1e-200	0.0817	0.664	TRUE
rs79634051	C	G	C	G	0.0392148	-0.2105	0.00574877	8.99912e-12	0.1309	0.1079	TRUE
rs80005209	G	T	G	T	-0.144197	-0.2639	0.00563687	2.50035e-144	0.1761	0.134	TRUE
rs8007841	C	T	C	T	-0.0128714	0.0356	0.0020177	1.79999e-10	0.0497	0.474	TRUE
rs8014289	G	A	G	A	0.0151048	0.0436	0.00192712	4.60045e-15	0.0507	0.3896	TRUE
rs8081548	A	T	A	T	0.01845	-0.0713	0.00202095	6.90081e-20	0.0522	0.1716	TRUE
rs8086351	G	C	G	C	0.0839587	-0.0482	0.0025068	1e-200	0.0636	0.4491	TRUE
rs830620	T	C	T	C	0.0149538	0.0185	0.00193085	9.60064e-15	0.0483	0.7014	TRUE
rs880674	C	T	C	T	0.0149836	0.0017	0.00273775	4.39997e-08	0.0684	0.9798	TRUE
rs907866	A	G	A	G	-0.0183154	0.0789	0.00191879	1.39991e-21	0.0481	0.1007	TRUE
rs921919	A	G	A	G	-0.041665	0.0263	0.00206455	1.39991e-90	0.0489	0.5909	TRUE
rs9327468	A	C	A	C	-0.0148994	-0.0472	0.00221907	1.9002e-11	0.0669	0.4806	TRUE
rs9347737	G	A	G	A	-0.0134784	-0.0288	0.00194715	4.40048e-12	0.0481	0.549	TRUE
rs9465693	A	C	A	C	-0.0121004	0.0444	0.00208231	6.19998e-09	0.051	0.384	TRUE
rs9604045	T	G	T	G	0.0175151	0.0544	0.00228914	1.99986e-14	0.0647	0.4	TRUE
rs9622830	G	C	G	C	-0.0163821	0.0263	0.00199965	2.60016e-16	0.0498	0.596901	TRUE
rs964184	C	G	C	G	0.10544	-0.0782	0.00279456	1e-200	0.0678	0.2486	TRUE
rs9647335	T	A	T	A	0.0277595	-0.2212	0.00242471	2.39994e-30	0.0739	0.00274202	TRUE
rs968050	T	C	T	C	0.0136601	-0.085	0.00190807	8.10028e-13	0.0479	0.0757007	TRUE
rs983663	G	A	G	A	-0.0143608	0.0569	0.0022075	7.70016e-11	0.0541	0.2926	TRUE
rs9916613	A	T	A	T	-0.0133119	-0.0406	0.00199143	2.29985e-11	0.0506	0.4224	TRUE
rs9933509	C	T	C	T	-0.0140121	0.1026	0.00191313	2.39994e-13	0.0485	0.03437	TRUE
rs998584	A	C	A	C	-0.0341901	0.0266	0.00190975	1.10002e-71	0.0482	0.581	TRUE
rs9987289	G	A	G	A	0.0872902	-0.2031	0.00329366	9.09913e-155	0.0723	0.00494197	TRUE
rs9989419	G	A	G	A	0.143765	-0.046	0.00192633	1e-200	0.0493	0.3506	TRUE

## Sheet: ST3
Supplementary table 3. Harmonized dataset of Mendelian randomization for the effect of ApoB on NAFLD
SNP	effect_allele.exposure	other_allele.exposure	effect_allele.outcome	other_allele.outcome	Effect.Exposure	Effect.Outcome	SE.Exposure	P-value.Exposure	SE.Outcome	P-value.Outcome	mr_keep
rs1003533	T	C	T	C	-0.0200281	0.0201	0.00266165	5.30029e-14	0.0581	0.7286	TRUE
rs10087526	G	T	G	T	0.0187619	-0.0265	0.00260759	6.20012e-13	0.0573	0.6442	TRUE
rs10127775	T	A	T	A	-0.0233243	-0.0017	0.00212188	4.19952e-28	0.0481	0.971	FALSE
rs10151436	T	A	T	A	-0.0189374	0.1025	0.00330287	9.80009e-09	0.0788	0.1938	TRUE
rs10201242	A	G	A	G	-0.0226288	0.1168	0.00397212	1.2e-08	0.1029	0.2567	TRUE
rs10448340	G	T	G	T	-0.0170557	0.0029	0.00223016	1.99986e-14	0.052	0.9561	TRUE
rs10794579	C	T	C	T	0.0137267	0.104	0.00210335	6.79986e-11	0.0495	0.0355304	TRUE
rs10832963	G	T	G	T	0.0219536	-0.031	0.00238777	3.80014e-20	0.0492	0.5287	TRUE
rs10953298	T	C	T	C	-0.0170824	-0.0028	0.00245825	3.69999e-12	0.0557	0.9595	TRUE
rs11047939	A	G	A	G	0.0152893	0.0345	0.00250351	1e-09	0.0525	0.510301	TRUE
rs11057397	T	C	T	C	-0.0183422	0.0164	0.00220085	7.8001e-17	0.0522	0.753	TRUE
rs11057837	T	C	T	C	0.0217967	-0.0901	0.00344421	2.5e-10	0.0738	0.2225	TRUE
rs11099097	T	C	T	C	-0.0161746	-0.0762	0.00229432	1.80011e-12	0.0505	0.1315	TRUE
rs112220485	C	T	C	T	0.0205179	-0.0861	0.0037343	3.89996e-08	0.0989	0.3843	TRUE
rs112758337	A	G	A	G	-0.0212571	-0.1377	0.00267849	2.09991e-15	0.0664	0.0381804	TRUE
rs113177823	A	G	A	G	-0.0412221	-0.0478	0.00464641	7.19946e-19	0.1003	0.6337	TRUE
rs114165349	C	G	C	G	0.0903258	0.0474	0.00692945	7.70016e-39	0.127	0.7089	TRUE
rs11568318	A	C	A	C	0.0288066	0.0426	0.0041573	4.19952e-12	0.1393	0.7596	TRUE
rs115692156	G	A	G	A	-0.11153	0.0254	0.0118551	5.10035e-21	0.1525	0.8676	TRUE
rs11591147	T	G	T	G	-0.345954	0.1935	0.00790085	1e-200	0.1294	0.1348	TRUE
rs11601507	A	C	A	C	0.0414121	-0.0035	0.004036	1.10002e-24	0.0888	0.9685	TRUE
rs116093870	C	T	C	T	0.0261595	0.194	0.0041275	2.30001e-10	0.1237	0.1169	TRUE
rs11621792	T	C	T	C	0.0210752	0.0599	0.00210348	1.29987e-23	0.0496	0.2273	TRUE
rs116734477	T	C	T	C	-0.0633493	0.0705	0.00526644	2.49977e-33	0.1399	0.6144	TRUE
rs11673631	C	G	C	G	0.0390031	-0.1405	0.00513811	3.19963e-14	0.1178	0.2331	TRUE
rs11709868	T	G	T	G	-0.015551	-0.0826	0.00228244	9.49948e-12	0.0551	0.1334	TRUE
rs117733303	G	A	G	A	0.0864463	-0.1536	0.00771098	3.59998e-29	0.2271	0.4986	TRUE
rs118039278	A	G	A	G	0.0868026	0.0414	0.00387054	2.19786e-111	0.116	0.721099	TRUE
rs11901691	A	C	A	C	0.0142576	-0.039	0.00211213	1.50003e-11	0.0482	0.4183	TRUE
rs12046278	C	T	C	T	-0.0156231	-0.0488	0.00217266	6.4003e-13	0.0485	0.3143	TRUE
rs12054451	G	T	G	T	0.0159506	-0.0569	0.00238162	2.09991e-11	0.0565	0.3139	TRUE
rs12078100	G	C	G	C	0.0152136	0.1608	0.00213952	1.20005e-12	0.0534	0.00258601	TRUE
rs12208357	T	C	T	C	0.0629791	-0.0992	0.0040818	1e-53	0.103	0.3356	TRUE
rs1229984	C	T	C	T	0.0385152	0.1225	0.00631264	1.09999e-09	0.327	0.708	TRUE
rs12469941	T	C	T	C	0.0134202	0.039	0.00209668	1.5e-10	0.0482	0.4186	TRUE
rs12471768	C	T	C	T	0.0139101	0.0392	0.00226938	8.79995e-10	0.0567	0.4895	TRUE
rs1250258	T	C	T	C	0.0141509	-0.0266	0.00235577	1.89998e-09	0.0587	0.6507	TRUE
rs1260326	C	T	C	T	-0.0495555	-0.0881	0.00211469	1.90108e-121	0.0502	0.0794401	TRUE
rs12603290	C	T	C	T	-0.0288448	0.0125	0.00207989	9.79941e-44	0.0479	0.7946	TRUE
rs12691088	A	G	A	G	0.246111	-0.25	0.00769582	1e-200	0.1357	0.0653597	TRUE
rs1277762	T	C	T	C	0.0171563	-0.0614	0.00286751	2.19999e-09	0.0606	0.3113	TRUE
rs12916	C	T	C	T	0.0549288	-0.033	0.00212005	5.19996e-148	0.048	0.4917	TRUE
rs13076933	G	T	G	T	-0.0182624	0.035	0.00238248	1.80011e-14	0.0539	0.5157	TRUE
rs13108218	G	A	G	A	-0.0229367	-0.0116	0.00215262	1.59993e-26	0.0514	0.822	TRUE
rs13230111	G	A	G	A	-0.0138317	-0.0732	0.00207813	2.80027e-11	0.048	0.1271	TRUE
rs13247874	T	C	T	C	-0.0215939	0.0295	0.00261336	1.39991e-16	0.0624	0.636499	TRUE
rs13379043	C	T	C	T	-0.0143675	-0.0268	0.00235876	1.09999e-09	0.0598	0.6544	TRUE
rs13389219	T	C	T	C	-0.0161286	-0.0745	0.00211805	2.60016e-14	0.0503	0.1388	TRUE
rs1358980	T	C	T	C	0.0149035	-0.0022	0.00209447	1.10002e-12	0.0479	0.9634	TRUE
rs13702	C	T	C	T	-0.0295019	-0.0657	0.00229451	7.8001e-38	0.0546	0.2285	TRUE
rs138026891	T	C	T	C	-0.0687023	0.1269	0.0101987	1.59993e-11	0.1915	0.5076	TRUE
rs138354	C	T	C	T	-0.0120708	-0.0012	0.00208392	6.90001e-09	0.048	0.9792	TRUE
rs138692741	T	C	T	C	0.0714986	-0.0394	0.00568647	2.99985e-36	0.1346	0.7698	TRUE
rs141469619	G	A	G	A	0.0785766	0.1938	0.011117	1.59993e-12	0.3967	0.6252	TRUE
rs143020224	G	C	G	C	-0.165274	-0.0188	0.0031786	1e-200	0.079	0.8117	TRUE
rs144926613	T	TTGGAGGGCAGACTAGCCCAGGCCC	T	TTGGAGGGCAGACTAGCCCAGGCCC	-0.0145634	0.0147	0.00220815	4.19952e-11	0.0528	0.7808	TRUE
rs145730801	C	T	C	T	0.0374641	0.1335	0.00515235	3.59998e-13	0.3615	0.7118	TRUE
rs146534110	T	G	T	G	0.0667337	0.0719	0.00906368	1.80011e-13	0.3323	0.8288	TRUE
rs147539187	G	C	G	C	-0.0227347	-0.2863	0.00398012	1.09999e-08	0.1574	0.0688795	TRUE
rs148150904	TTAAAG	T	TTAAAG	T	0.0159241	0.0144	0.00263918	1.6e-09	0.0548	0.7926	TRUE
rs148601586	G	C	G	C	0.183504	-0.0372	0.00917667	5.90065e-89	0.4482	0.9338	TRUE
rs148933445	A	G	A	G	-0.573249	0.0763	0.00759178	1e-200	0.1694	0.6522	TRUE
rs150474434	A	G	A	G	-0.0343097	-0.0566	0.00345194	2.80027e-23	0.0896	0.5272	TRUE
rs150503754	C	T	C	T	-0.0517861	0.0554	0.00867735	2.39999e-09	0.1374	0.686901	TRUE
rs150820726	T	A	T	A	0.0717565	-0.0008	0.0105629	1.10002e-11	0.1162	0.9948	TRUE
rs1556562	T	G	T	G	0.0159957	-0.0376	0.00247804	1.09999e-10	0.0575	0.513701	TRUE
rs1561139	T	G	T	G	-0.0131421	0.0137	0.0021042	4.20001e-10	0.051	0.7889	TRUE
rs17036085	G	A	G	A	-0.0684968	-0.0578	0.00943874	4.00037e-13	0.1217	0.634699	TRUE
rs17050272	A	G	A	G	-0.0244302	-0.0558	0.00210465	3.80014e-31	0.0481	0.2464	TRUE
rs174564	G	A	G	A	-0.0450573	-0.0008	0.00218206	1e-94	0.0486	0.9869	TRUE
rs17476364	C	T	C	T	-0.0209325	0.0345	0.00334727	4e-10	0.1011	0.733	TRUE
rs17569873	T	C	T	C	0.0183445	-0.0595	0.00259488	1.59993e-12	0.0699	0.3949	TRUE
rs1801689	C	A	C	A	0.0646379	0.4349	0.00603967	9.8992e-27	0.2426	0.0729995	TRUE
rs183130	T	C	T	C	-0.0478017	0.0134	0.00222241	1.30017e-102	0.0534	0.8017	TRUE
rs188608977	T	G	T	G	0.0621212	-0.2575	0.0103688	2.1e-09	0.2214	0.2448	TRUE
rs1888488	T	C	T	C	0.0173586	0.0692	0.00210255	1.50003e-16	0.0509	0.1735	TRUE
rs200046586	C	CA	C	CA	0.412271	-0.2556	0.00778939	1e-200	0.1896	0.1776	TRUE
rs2043085	C	T	C	T	-0.0193562	0.0029	0.00213525	1.20005e-19	0.0485	0.9526	TRUE
rs2068888	A	G	A	G	-0.0241729	-0.1106	0.00208746	5.19996e-31	0.0479	0.0207802	TRUE
rs2073547	G	A	G	A	0.0312042	-0.0815	0.00266416	1.10002e-31	0.0511	0.111	TRUE
rs2137234	C	T	C	T	0.0152817	0.0322	0.00262327	5.69994e-09	0.0673	0.6323	TRUE
rs2160994	C	T	C	T	0.0172687	0.0691	0.00217691	2.09991e-15	0.0507	0.1729	TRUE
rs2199048	G	A	G	A	-0.0132194	-0.125	0.00224306	3.79997e-09	0.0571	0.0286497	TRUE
rs2238162	T	C	T	C	-0.0226439	-0.0157	0.00208185	1.50003e-27	0.0484	0.745501	TRUE
rs224391	C	G	C	G	-0.0174615	0.0712	0.00248326	1.99986e-12	0.0579	0.2194	TRUE
rs2256814	A	G	A	G	0.0145175	-0.0754	0.00261621	2.90001e-08	0.0615	0.2204	TRUE
rs2287622	G	A	G	A	-0.0203449	0.0414	0.00211842	7.70016e-22	0.0477	0.3855	TRUE
rs2446066	T	G	T	G	0.0155774	0.0164	0.00273619	1.2e-08	0.0649	0.8002	TRUE
rs2519093	T	C	T	C	0.0410869	-0.0138	0.00267778	3.90032e-53	0.0595	0.8169	TRUE
rs2618566	T	G	T	G	-0.0303008	-0.011	0.00219303	1.99986e-43	0.0517	0.8314	TRUE
rs2737263	T	G	T	G	-0.0185263	0.0193	0.00231348	1.20005e-15	0.0518	0.7098	TRUE
rs2738447	C	A	C	A	0.0436273	0.0519	0.00209036	9.8992e-97	0.0489	0.2887	TRUE
rs2761311	T	C	T	C	0.012077	0.0468	0.00211012	1e-08	0.0479	0.3283	TRUE
rs278981	C	T	C	T	0.0148256	0.0195	0.00239561	6.1e-10	0.0572	0.7335	TRUE
rs2807854	C	T	C	T	0.0162948	0.0878	0.00220437	1.39991e-13	0.0496	0.0767202	TRUE
rs28406917	T	C	T	C	0.0134005	0.0123	0.00210735	2e-10	0.0482	0.7989	TRUE
rs28601761	G	C	G	C	-0.07256	-0.2152	0.00212854	1e-200	0.0486	9.64295e-06	TRUE
rs28814720	G	A	G	A	0.0117382	0.075	0.00214286	4.30002e-08	0.048	0.1182	TRUE
rs3127580	T	C	T	C	0.0404476	0.0309	0.00286539	2.99985e-45	0.0724	0.6693	TRUE
rs34042070	G	C	G	C	0.0494204	0.0024	0.00267088	1.9002e-76	0.0604	0.9689	TRUE
rs35081008	T	C	T	C	-0.0311143	0.1261	0.00290126	7.8001e-27	0.0711	0.0762904	TRUE
rs35583283	C	G	C	G	0.0160188	-0.0406	0.00286821	2.30001e-08	0.0601	0.499501	TRUE
rs35764292	G	A	G	A	0.0509038	0.0631	0.00532869	1.29987e-21	0.1496	0.673101	TRUE
rs35882350	G	A	G	A	0.0135528	0.0215	0.0023664	1e-08	0.054	0.690601	TRUE
rs35980001	G	GC	G	GC	-0.0244043	-0.0024	0.00255807	1.39991e-21	0.0566	0.9655	TRUE
rs3746337	T	C	T	C	0.0156368	0.0577	0.00207666	5.10035e-14	0.048	0.2292	TRUE
rs3780181	G	A	G	A	-0.0259729	-0.0094	0.00417003	4.70002e-10	0.105	0.929	TRUE
rs3822855	T	G	T	G	0.0148392	0.0438	0.00211668	2.39994e-12	0.0483	0.3648	TRUE
rs3823376	T	C	T	C	0.0164137	0.0764	0.00207374	2.49977e-15	0.0491	0.1198	TRUE
rs3860846	T	C	T	C	0.0138403	0.1834	0.00235387	4.09996e-09	0.0563	0.001119	TRUE
rs4052908	AATT	A	AATT	A	-0.012576	-0.0723	0.00217168	7.00003e-09	0.0484	0.1355	TRUE
rs4307732	A	G	A	G	0.0481874	-0.054	0.00338596	5.79963e-46	0.0662	0.4147	TRUE
rs4470903	G	C	G	C	0.0345326	-0.0673	0.00253303	2.60016e-42	0.0584	0.2492	TRUE
rs454715	G	T	G	T	-0.0235286	-0.0639	0.0020918	2.39994e-29	0.0531	0.2285	TRUE
rs45537841	T	C	T	C	-0.0158986	-0.0378	0.00270418	4.09996e-09	0.0604	0.5315	TRUE
rs4671050	T	G	T	G	-0.0196981	0.018	0.00222973	1e-18	0.0499	0.718399	TRUE
rs4687614	A	G	A	G	0.0269271	-0.0411	0.0045666	3.69999e-09	0.127	0.7462	TRUE
rs4689088	A	G	A	G	0.0124572	-0.0043	0.00214057	5.89997e-09	0.0495	0.9313	TRUE
rs472495	T	G	T	G	0.0407634	-0.0529	0.00217172	1.29987e-78	0.0485	0.276	TRUE
rs4782568	G	C	G	C	-0.0182854	0.0918	0.00210073	3.19963e-18	0.0485	0.0585504	FALSE
rs478975	A	G	A	G	0.0141364	-0.0119	0.00217403	7.89951e-11	0.0482	0.8054	TRUE
rs4803818	T	C	T	C	0.0417009	-0.1607	0.00686676	1.29999e-09	0.1201	0.1809	TRUE
rs4935356	A	T	A	T	0.0245813	-0.0869	0.00255516	6.59933e-22	0.1129	0.4416	TRUE
rs4935356	A	T	G	T	0.0245813	0.0954	0.00255516	6.59933e-22	0.0521	0.06718	FALSE
rs546240	T	C	T	C	-0.0118734	-0.0691	0.00214585	3.09999e-08	0.0485	0.1544	TRUE
rs556107	T	C	T	C	0.0358479	-0.0341	0.00207937	1.29987e-66	0.0483	0.4799	TRUE
rs55637835	T	C	T	C	-0.018802	0.0554	0.00323408	6.1e-09	0.0802	0.4894	TRUE
rs55714927	T	C	T	C	-0.0321831	0.0088	0.00264686	5.10035e-34	0.0551	0.873	TRUE
rs55831924	T	C	T	C	0.0182553	0.054	0.00217539	4.79954e-17	0.0524	0.3035	TRUE
rs581080	C	G	C	G	0.0185579	0.037	0.00270151	6.4003e-12	0.0679	0.5862	TRUE
rs58148580	T	C	T	C	0.0214934	0.0512	0.00332019	9.60064e-11	0.0758	0.498901	TRUE
rs59328596	A	G	A	G	-0.0210021	0.0999	0.00292183	6.59933e-13	0.0627	0.1109	TRUE
rs597808	G	A	G	A	0.0216847	-0.0344	0.00208463	2.39994e-25	0.0486	0.4789	TRUE
rs6072279	A	G	A	G	0.0292319	0.0796	0.00208189	8.69961e-45	0.0478	0.0960705	TRUE
rs6073958	C	T	C	T	0.0423193	-0.0273	0.00260555	2.49977e-59	0.0628	0.6631	TRUE
rs6129620	A	T	A	T	-0.0253099	-0.1367	0.00223276	8.69961e-30	0.0527	0.0094879	TRUE
rs61754230	T	C	T	C	0.0432231	1.2646	0.00745837	6.80002e-09	0.348	0.000278702	TRUE
rs62119267	C	A	C	A	-0.33464	0.0089	0.00708026	1e-200	0.2474	0.9712	TRUE
rs62122481	A	C	A	C	0.0841137	0.0074	0.00214492	1e-200	0.0518	0.8866	TRUE
rs6426328	T	G	T	G	0.0122017	-0.0406	0.00207321	4e-09	0.0493	0.41	TRUE
rs6475606	T	C	T	C	-0.017332	0.0458	0.00207721	7.19946e-17	0.0485	0.3454	TRUE
rs6560499	A	G	A	G	-0.0121606	-0.0681	0.00211507	8.99995e-09	0.0494	0.1678	TRUE
rs6602909	C	T	C	T	0.021441	-0.0293	0.0022203	4.60045e-22	0.0504	0.560701	TRUE
rs6657811	T	A	T	A	-0.127721	-0.0008	0.00308568	1e-200	0.0794	0.9916	TRUE
rs6689611	A	G	A	G	-0.132408	0.1139	0.00950251	3.90032e-44	0.4765	0.8111	TRUE
rs67038483	T	C	T	C	0.0278083	0.0856	0.0050196	2.99999e-08	0.0877	0.3286	TRUE
rs6874202	C	T	C	T	0.0312135	-0.0956	0.00215543	1.59993e-47	0.0509	0.0605006	TRUE
rs6940814	G	A	G	A	-0.0199476	0.009	0.00210823	2.99985e-21	0.0483	0.8525	TRUE
rs7012637	A	G	A	G	0.0200133	-0.1524	0.00209504	1.29987e-21	0.0545	0.00521999	TRUE
rs7108486	C	T	C	T	-0.0428485	0.0951	0.00689551	5.19996e-10	0.1633	0.5605	TRUE
rs71311871	G	A	G	A	-0.0263353	-0.1008	0.00377144	2.90001e-12	0.0885	0.2547	TRUE
rs7249565	A	G	A	G	0.0145524	-0.0347	0.00208362	2.90001e-12	0.048	0.4695	TRUE
rs72631343	G	C	G	C	-0.0278921	0.1186	0.00310009	2.29985e-19	0.0687	0.0841996	TRUE
rs72663045	G	T	G	T	0.0423576	-0.2918	0.00734377	8e-09	0.1836	0.112	TRUE
rs72823013	A	G	A	G	-0.0228563	0.1182	0.00313773	3.19963e-13	0.0821	0.1503	TRUE
rs73075609	T	C	T	C	0.0486153	-0.0989	0.00647857	6.20012e-14	0.2508	0.693201	TRUE
rs74454529	A	G	A	G	0.0282637	0.1141	0.00439664	1.29999e-10	0.0888	0.1987	TRUE
rs75331444	A	G	A	G	-0.0903607	-0.0743	0.00418412	1.99986e-103	0.0867	0.3916	TRUE
rs7569317	C	T	C	T	0.0180783	0.0746	0.0020715	2.60016e-18	0.048	0.1201	TRUE
rs7590687	C	T	C	T	-0.0430516	-0.0587	0.00398578	3.40017e-27	0.0954	0.5382	TRUE
rs7603427	T	C	T	C	0.0135724	-0.0226	0.00207851	6.59933e-11	0.0483	0.6393	TRUE
rs76186504	T	C	T	C	-0.11643	0.0953	0.0066216	3.29989e-69	0.1814	0.5994	TRUE
rs7707394	A	G	A	G	0.0352503	-0.0382	0.00216546	1.39991e-59	0.0495	0.4407	TRUE
rs77083979	A	G	A	G	-0.0185253	0.1508	0.0030889	2e-09	0.0831	0.0694704	TRUE
rs7734476	A	G	A	G	0.019942	0.0709	0.00208686	1.20005e-21	0.0479	0.1388	TRUE
rs7746081	A	G	A	G	-0.0227685	0.0422	0.00225861	6.70039e-24	0.0497	0.3952	TRUE
rs77498041	A	G	A	G	-0.0162677	-0.0088	0.00265126	8.50002e-10	0.0623	0.8883	TRUE
rs77542162	G	A	G	A	0.115967	0.3247	0.00701839	2.49977e-61	0.2947	0.2706	TRUE
rs79149284	T	C	T	C	0.0335656	-0.1301	0.00533765	3.2e-10	0.1384	0.3472	TRUE
rs79220007	C	T	C	T	-0.0537922	0.0844	0.00390806	4.19952e-43	0.1267	0.5051	TRUE
rs8016418	A	T	A	T	0.0197194	-0.0171	0.00214984	4.60045e-20	0.0485	0.724399	TRUE
rs80276949	A	G	A	G	0.0419216	-0.6046	0.00699731	2.1e-09	0.2161	0.00515798	TRUE
rs8107974	T	A	T	A	-0.0908575	0.5785	0.00388309	4.4978e-121	0.102	1.43499e-08	TRUE
rs9297994	A	G	A	G	-0.0291083	-0.0519	0.00220081	6.20012e-40	0.0494	0.2938	TRUE
rs9482772	C	T	C	T	0.0177235	-0.0262	0.00208937	2.19989e-17	0.0482	0.5865	TRUE
rs9496567	A	G	A	G	-0.0190492	-0.0839	0.00242335	3.80014e-15	0.0592	0.1563	TRUE
rs9616822	A	G	A	G	0.0159299	0.0115	0.00218001	2.70023e-13	0.0483	0.8113	TRUE
rs964184	C	G	C	G	-0.0765255	-0.0782	0.00305668	2.50035e-138	0.0678	0.2486	TRUE
rs969075	C	T	C	T	0.0138101	-0.0464	0.00221388	4.39997e-10	0.0535	0.3854	TRUE
rs9834932	G	A	G	A	-0.0317059	0.0036	0.00365151	3.90032e-18	0.0873	0.9674	TRUE
rs9884390	C	T	C	T	0.023248	-0.0838	0.00248318	7.8001e-21	0.0569	0.1406	TRUE
rs9894946	G	A	G	A	-0.0171431	0.0834	0.00289199	3.09999e-09	0.067	0.2136	TRUE

## Sheet: ST4
Supplementary table 4. Harmonized dataset of Mendelian randomization for the effect of Apo A1 on NAFLD
SNP	effect_allele.exposure	other_allele.exposure	effect_allele.outcome	other_allele.outcome	Effect.Exposure	Effect.Outcome	SE.Exposure	P-value.Exposure	SE.Outcome	P-value.Outcome	mr_keep
rs10023962	G	T	G	T	0.0176607	-0.0618	0.00254251	3.80014e-12	0.0744	0.4063	TRUE
rs10170658	T	G	T	G	-0.0132874	0.0631	0.00235794	1.7e-08	0.0543	0.2455	TRUE
rs10271082	C	G	C	G	-0.0190331	-0.0326	0.00199937	1.69981e-21	0.0483	0.5008	FALSE
rs1037117	A	G	A	G	0.0161057	-0.0899	0.00225649	9.49948e-13	0.0532	0.0906692	TRUE
rs10404380	A	C	A	C	-0.0257904	0.0055	0.00201461	1.59993e-37	0.0483	0.9095	TRUE
rs1047891	A	C	A	C	-0.0256666	0.0509	0.00210473	3.29989e-34	0.0513	0.3207	TRUE
rs10489044	G	A	G	A	-0.0183462	0.0955	0.00246586	1e-13	0.0669	0.1532	TRUE
rs10504477	C	T	C	T	-0.0121174	0.0876	0.00199318	1.2e-09	0.0484	0.0700906	TRUE
rs1055582	T	C	T	C	0.0155609	-0.0181	0.00196562	2.39994e-15	0.0487	0.7106	TRUE
rs10745954	G	A	G	A	-0.0143687	-0.0599	0.0019633	2.49977e-13	0.0493	0.2242	TRUE
rs10748165	T	C	T	C	0.0110061	-0.0069	0.00196411	2.1e-08	0.0478	0.8854	TRUE
rs10750766	A	C	A	C	-0.0147925	0.0364	0.00216197	7.8001e-12	0.0545	0.5042	TRUE
rs10752898	C	T	C	T	0.0125396	0.0961	0.00196775	1.89998e-10	0.0484	0.0471303	TRUE
rs10774439	A	G	A	G	0.0164484	-0.012	0.00255731	1.29999e-10	0.0563	0.8306	TRUE
rs10798615	G	T	G	T	-0.0153188	0.0294	0.00196392	6.20012e-15	0.048	0.5409	TRUE
rs1086056	G	T	G	T	-0.0188503	0.0213	0.00271238	3.69999e-12	0.0626	0.7341	TRUE
rs10876447	A	G	A	G	-0.01939	0.0516	0.00271564	9.30037e-13	0.0707	0.4656	TRUE
rs10883451	C	T	C	T	0.022096	-0.1049	0.00196056	1.80011e-29	0.0492	0.0329503	TRUE
rs10917383	G	A	G	A	0.0203915	0.0698	0.00296088	5.70033e-12	0.0752	0.3532	TRUE
rs11021232	C	T	C	T	-0.0164557	-0.0429	0.00256026	1.29999e-10	0.0637	0.5009	TRUE
rs11045172	C	A	C	A	0.0222366	0.0055	0.00247597	2.70023e-19	0.0583	0.9255	TRUE
rs11057390	G	T	G	T	0.0190026	0.0015	0.00215664	1.20005e-18	0.0557	0.978	TRUE
rs11065987	G	A	G	A	-0.0140735	0.0564	0.00198803	1.50003e-12	0.0492	0.2523	TRUE
rs11067231	A	C	A	C	0.021994	0.0058	0.00196177	3.59998e-29	0.0479	0.9041	TRUE
rs11089620	G	C	G	C	-0.0321639	-0.0607	0.00251317	1.69981e-37	0.0527	0.2488	TRUE
rs111849006	A	G	A	G	0.0146894	0.0161	0.00260225	1.7e-08	0.0659	0.8074	TRUE
rs11216920	G	A	G	A	0.0250384	-0.0928	0.00354197	1.59993e-12	0.0863	0.2823	TRUE
rs11226108	C	G	C	G	-0.0146559	-0.038	0.00249387	4.20001e-09	0.0624	0.5432	TRUE
rs1125873	T	A	T	A	0.0122955	0.0492	0.00197818	5.1e-10	0.0486	0.3109	FALSE
rs112928559	T	C	T	C	-0.0367572	-0.2039	0.005252	2.60016e-12	0.2082	0.3274	TRUE
rs113017476	A	G	A	G	0.0312935	-0.0159	0.00512275	1e-09	0.1582	0.9201	TRUE
rs1132274	A	C	A	C	-0.0287721	0.0552	0.0027161	3.19963e-26	0.0693	0.4264	TRUE
rs11429307	G	GT	G	GT	0.0223154	0.0416	0.00250419	5.00035e-19	0.07	0.551899	TRUE
rs11481448	A	AT	A	AT	0.0114668	-0.0839	0.00197074	5.89997e-09	0.0486	0.0842694	TRUE
rs116006942	A	G	A	G	-0.0283109	0.1594	0.00415365	9.3994e-12	0.1216	0.1896	TRUE
rs11632618	A	G	A	G	0.108049	-0.0277	0.00384587	1.09901e-173	0.1115	0.8038	TRUE
rs11641548	C	A	C	A	-0.0130768	-0.055	0.00197499	3.59998e-11	0.0523	0.2929	TRUE
rs1168124	T	C	T	C	0.0426112	-0.0014	0.00205353	1.20005e-95	0.0543	0.9798	TRUE
rs11691486	C	T	C	T	0.0141328	0.0017	0.00230186	8.30004e-10	0.0558	0.9753	TRUE
rs117399007	T	C	T	C	-0.0288859	-0.0245	0.00484793	2.5e-09	0.1152	0.8319	TRUE
rs117739035	T	G	T	G	-0.0305721	0.0849	0.00527087	6.59994e-09	0.1043	0.4153	TRUE
rs117853493	A	G	A	G	0.0567003	0.0418	0.00803613	1.69981e-12	0.152	0.7835	TRUE
rs11870735	T	C	T	C	-0.0152398	0.1133	0.00254853	2.19999e-09	0.0714	0.1126	TRUE
rs12044156	C	G	C	G	-0.0119199	-0.0014	0.00197231	1.5e-09	0.0486	0.9765	FALSE
rs12229372	C	T	C	T	0.0296946	0.1049	0.003302	2.39994e-19	0.0667	0.116	TRUE
rs12273363	C	T	C	T	-0.0197428	0.06	0.00242496	3.90032e-16	0.0561	0.2845	TRUE
rs12436555	A	G	A	G	-0.0146547	-0.0242	0.00260342	1.79999e-08	0.0757	0.749601	TRUE
rs12462109	T	C	T	C	-0.0134097	0.03	0.00216974	6.4e-10	0.0521	0.5644	TRUE
rs1260326	C	T	C	T	-0.0258112	-0.0881	0.00200095	4.49987e-38	0.0502	0.0794401	TRUE
rs12740374	T	G	T	G	0.0442974	0.0336	0.00235869	1.10002e-78	0.0583	0.5639	TRUE
rs12898210	G	T	G	T	-0.0491359	0.0088	0.00300967	6.4003e-60	0.0787	0.9106	TRUE
rs12943517	A	G	A	G	-0.0118613	0.0434	0.00212624	2.39999e-08	0.0527	0.4095	TRUE
rs12977604	G	C	G	C	0.0373935	0.0292	0.0020925	1.99986e-71	0.0488	0.549099	FALSE
rs12987470	T	A	T	A	0.012042	0.0826	0.00215213	2.19999e-08	0.0517	0.1098	TRUE
rs13059175	T	C	T	C	0.0148346	0.1098	0.00213401	3.59998e-12	0.0609	0.0713592	TRUE
rs13107325	T	C	T	C	-0.071753	0.2291	0.00372931	1.69981e-82	0.1992	0.2502	TRUE
rs13108218	G	A	G	A	-0.01333	-0.0116	0.00203151	5.30029e-11	0.0514	0.822	TRUE
rs1318175	T	C	T	C	-0.0780529	-0.0109	0.00268206	3.39625e-186	0.0631	0.8624	TRUE
rs133015	G	C	G	C	0.0200344	-0.0435	0.00198398	5.60015e-24	0.0486	0.3711	FALSE
rs13326165	G	A	G	A	-0.0195454	0.0399	0.00242685	8.00018e-16	0.0629	0.5256	TRUE
rs13379043	C	T	C	T	0.0217854	-0.0268	0.00222966	1.50003e-22	0.0598	0.6544	TRUE
rs1395221	T	G	T	G	-0.0132838	0.0233	0.00201044	3.90032e-11	0.0484	0.6311	TRUE
rs1400362	C	T	C	T	0.0125215	-0.0179	0.00226712	3.29997e-08	0.0578	0.7568	TRUE
rs141368429	T	C	T	C	-0.0569584	0.1476	0.00458365	1.9002e-35	0.1525	0.3331	TRUE
rs144033177	C	A	C	A	-0.0494186	0.1343	0.0080641	8.9e-10	0.1898	0.4794	TRUE
rs144311893	T	C	T	C	0.122697	0.2683	0.00690208	1.10002e-70	0.2766	0.332	TRUE
rs144475339	C	G	C	G	0.0581829	-0.0228	0.0104937	2.90001e-08	0.2749	0.934	TRUE
rs1446585	G	A	G	A	0.0185954	-0.0343	0.00223649	9.20026e-17	0.0503	0.494899	TRUE
rs145947882	C	A	C	A	-0.136427	-0.187	0.00627244	6.9024e-105	0.1408	0.1844	TRUE
rs147772065	C	G	C	G	0.0314363	0.0025	0.00540463	5.99998e-09	0.1542	0.9869	TRUE
rs148827772	G	A	G	A	-0.057089	-0.0334	0.00700743	3.69999e-16	0.1629	0.8374	TRUE
rs150237291	C	T	C	T	0.0494709	-0.0666	0.00674777	2.29985e-13	0.1415	0.637801	TRUE
rs150483923	A	C	A	C	0.0197365	-0.0788	0.0023555	5.30029e-17	0.063	0.2114	TRUE
rs150844304	C	A	C	A	-0.0753334	0.2937	0.00615615	1.99986e-34	0.3358	0.3817	TRUE
rs1540687	T	A	T	A	0.0116627	0.0076	0.00209933	2.80001e-08	0.049	0.8767	TRUE
rs1601933	T	C	T	C	-0.0842338	-0.0286	0.00199576	1e-200	0.0483	0.5534	TRUE
rs1661052	A	G	A	G	0.0293691	0.0213	0.00340349	6.20012e-18	0.0917	0.8166	TRUE
rs17008972	A	G	A	G	0.0192616	0.0266	0.00298016	1e-10	0.0615	0.6648	TRUE
rs17138358	C	G	C	G	-0.0261653	-0.0444	0.00200552	6.59933e-39	0.0522	0.3954	TRUE
rs17326656	T	G	T	G	-0.0181882	0.0672	0.00230557	3.10027e-15	0.0648	0.3	TRUE
rs174566	G	A	G	A	-0.0349039	-0.0055	0.00205457	1e-64	0.0486	0.9101	TRUE
rs17883513	G	A	G	A	0.029944	-0.2243	0.00538771	2.69998e-08	0.1294	0.0829392	TRUE
rs1789896	A	G	A	G	0.0149273	-0.0033	0.00195991	2.60016e-14	0.0481	0.946	TRUE
rs1800961	T	C	T	C	-0.149001	0.2345	0.00566244	1.30017e-152	0.1142	0.0400101	TRUE
rs1852922	A	G	A	G	0.0123581	-0.0494	0.00212826	6.4e-09	0.0528	0.3499	TRUE
rs1862205	A	G	A	G	0.0110691	0.0308	0.00200091	3.2e-08	0.0486	0.526	TRUE
rs188502504	C	T	C	T	-0.0291118	0.001	0.00525498	2.99999e-08	0.0951	0.9916	TRUE
rs1919309	C	T	C	T	0.0116908	0.0504	0.00196745	2.80001e-09	0.0491	0.305	TRUE
rs1970811	C	T	C	T	-0.0116143	-0.0311	0.00197362	4e-09	0.0494	0.5287	TRUE
rs2066714	C	T	C	T	0.054303	-0.0205	0.00292716	7.89951e-77	0.0818	0.8018	TRUE
rs2068888	A	G	A	G	0.0134211	-0.1106	0.00197105	9.79941e-12	0.0479	0.0207802	TRUE
rs2071379	G	A	G	A	-0.0214336	-0.0392	0.00199927	8.10028e-27	0.0481	0.4152	TRUE
rs2111705	A	G	A	G	-0.0149276	-0.0347	0.0019717	3.69999e-14	0.0484	0.4738	TRUE
rs2159935	A	G	A	G	0.0114396	-0.0002	0.00196234	5.60003e-09	0.048	0.9972	TRUE
rs2245095	T	C	T	C	-0.025599	0.0319	0.00344877	1.10002e-13	0.0692	0.6445	TRUE
rs2247355	T	C	T	C	0.0177172	0.0476	0.00253838	2.99985e-12	0.0555	0.3906	TRUE
rs2256720	C	T	C	T	0.0121751	0.0383	0.00197748	7.39997e-10	0.0512	0.453799	TRUE
rs2269434	C	T	C	T	0.0346097	-0.032	0.00205762	1.69981e-63	0.0502	0.5234	TRUE
rs2281719	T	C	T	C	0.0534464	-0.0078	0.00201161	1.49968e-155	0.0483	0.8711	TRUE
rs2294915	T	C	T	C	-0.0199868	0.4854	0.00233124	1e-17	0.0558	3.42373e-18	TRUE
rs2297409	A	G	A	G	-0.0366326	-0.0741	0.00247546	1.50003e-49	0.0731	0.3112	TRUE
rs2298214	A	C	A	C	-0.0131486	-0.0569	0.00199824	4.70002e-11	0.0482	0.2384	TRUE
rs2298624	T	C	T	C	0.0319587	0.0597	0.00288956	1.99986e-28	0.0633	0.3462	TRUE
rs2302263	T	C	T	C	-0.0285016	0.0095	0.00345206	1.50003e-16	0.0717	0.8941	TRUE
rs2305696	T	C	T	C	-0.018423	0.0328	0.00195245	3.90032e-21	0.0482	0.4961	TRUE
rs235314	T	C	T	C	-0.0214751	-0.0781	0.00197484	1.50003e-27	0.0481	0.1045	TRUE
rs2362541	G	T	G	T	-0.0112615	-0.0594	0.00195989	9.09997e-09	0.0487	0.222	TRUE
rs2395158	G	A	G	A	-0.0344264	0.0208	0.00261038	1e-39	0.0737	0.7776	TRUE
rs2419605	G	A	G	A	-0.0312837	-0.1305	0.00277987	2.19989e-29	0.0715	0.0680299	TRUE
rs2424993	C	G	C	G	-0.0161362	-0.0195	0.00214155	4.90004e-14	0.0524	0.7093	TRUE
rs2494747	T	G	T	G	-0.0322265	-0.0363	0.00202366	4.30031e-57	0.0491	0.4605	TRUE
rs2520096	G	A	G	A	0.0140397	0.0452	0.00221413	2.30001e-10	0.0489	0.3556	TRUE
rs2540951	G	A	G	A	0.01211	-0.0483	0.00201943	2e-09	0.0506	0.3397	TRUE
rs2544654	T	G	T	G	0.0128434	0.0451	0.00217845	3.69999e-09	0.0574	0.4316	TRUE
rs254559	A	C	A	C	-0.0170773	-0.0075	0.0020013	1.39991e-17	0.0488	0.8782	TRUE
rs2642438	G	A	G	A	0.0291285	0.1376	0.00213949	3.29989e-42	0.0531	0.00962011	TRUE
rs267738	G	T	G	T	0.0343761	0.1281	0.00236534	7.50067e-48	0.0609	0.0352801	TRUE
rs2726112	G	A	G	A	-0.0138549	0.0603	0.00196994	1.99986e-12	0.048	0.2087	TRUE
rs2740488	C	A	C	A	-0.0804019	0.0679	0.00222407	1e-200	0.0603	0.2598	TRUE
rs2803619	C	G	C	G	-0.0374903	-0.0372	0.00219505	2.09991e-65	0.0514	0.4695	TRUE
rs2804894	A	G	A	G	0.0162537	0.0175	0.00224777	4.79954e-13	0.0584	0.7643	TRUE
rs28362901	A	C	A	C	-0.0246353	0.06	0.00345669	1e-12	0.0756	0.4275	TRUE
rs286965	C	T	C	T	-0.0160285	0.0513	0.00203382	3.19963e-15	0.0495	0.3007	TRUE
rs28824216	T	C	T	C	0.0378245	0.1306	0.00674912	2.1e-08	0.2616	0.617701	TRUE
rs2925979	C	T	C	T	0.0285287	0.0338	0.00212908	6.09958e-41	0.0512	0.5092	TRUE
rs2943645	T	C	T	C	-0.0338732	0.0363	0.00204772	1.80011e-61	0.0498	0.4656	TRUE
rs2963468	G	A	G	A	-0.0173619	0.0181	0.00232896	8.99912e-14	0.0694	0.7949	TRUE
rs2965169	C	A	C	A	0.0188372	0.049	0.00201158	7.59976e-21	0.0504	0.3306	TRUE
rs2972166	A	G	A	G	0.0149974	-0.0347	0.00220729	1.10002e-11	0.0511	0.4969	TRUE
rs2999141	C	A	C	A	-0.0121341	0.0458	0.00222468	4.90004e-08	0.0558	0.411	TRUE
rs326	G	A	G	A	0.0827185	-0.0729	0.00214788	1e-200	0.0544	0.1807	TRUE
rs33042	A	G	A	G	0.0166688	-0.0438	0.00227684	2.49977e-13	0.0551	0.4261	TRUE
rs34045894	A	G	A	G	-0.0147562	0.0856	0.00270319	4.79999e-08	0.0631	0.1748	TRUE
rs34138141	T	G	T	G	-0.0180909	-0.0198	0.00218637	1.29987e-16	0.0576	0.7304	TRUE
rs34180494	C	A	C	A	-0.0128704	0.0767	0.00219833	4.79999e-09	0.0494	0.1204	TRUE
rs34397747	C	T	C	T	-0.0393293	0.1304	0.00355947	2.19989e-28	0.0901	0.1479	TRUE
rs34642857	C	T	C	T	-0.0133464	-0.1682	0.00227583	4.49997e-09	0.0627	0.00732403	TRUE
rs34767118	G	A	G	A	0.0169225	-0.0122	0.00210261	8.4004e-16	0.0515	0.8125	TRUE
rs34955778	C	T	C	T	-0.0124025	-0.0179	0.00197989	3.69999e-10	0.0483	0.710699	TRUE
rs35135293	T	C	T	C	-0.0217004	0.0646	0.00196743	2.70023e-28	0.0486	0.1834	TRUE
rs351862	T	C	T	C	0.0184158	-0.0459	0.00309396	2.59998e-09	0.0617	0.457	TRUE
rs35639749	A	AC	A	AC	-0.0517323	-0.3914	0.00891628	6.59994e-09	0.3028	0.1961	TRUE
rs35745599	T	C	T	C	0.0284306	-0.1068	0.0022991	4.00037e-35	0.0581	0.06615	TRUE
rs35909200	G	T	G	T	0.0189094	-0.0154	0.00267946	1.69981e-12	0.0641	0.8103	TRUE
rs36024006	A	G	A	G	-0.0178019	0.0127	0.00196944	1.59993e-19	0.0483	0.7926	TRUE
rs36096231	T	C	T	C	-0.0207809	0.051	0.0037859	4e-08	0.1352	0.7057	TRUE
rs367070	G	A	G	A	0.0390583	-0.0478	0.00235452	8.4004e-62	0.0523	0.3606	TRUE
rs3732356	T	G	T	G	-0.0367324	0.0563	0.00398002	2.70023e-20	0.0952	0.5539	TRUE
rs3740688	T	G	T	G	0.0156042	0.005	0.00197254	2.60016e-15	0.0542	0.9271	TRUE
rs3747973	G	A	G	A	0.0148472	-0.0281	0.00199494	9.8992e-14	0.0492	0.5674	TRUE
rs3749748	T	C	T	C	0.0220635	0.0269	0.00228295	4.30031e-22	0.0661	0.683501	TRUE
rs3760230	G	C	G	C	-0.013626	-0.0756	0.00198867	7.29962e-12	0.0487	0.1204	FALSE
rs3768321	T	G	T	G	-0.0422764	-0.019	0.00246498	6.20012e-66	0.0647	0.7691	TRUE
rs3798233	C	A	C	A	0.0179824	0.0438	0.00199898	2.29985e-19	0.0483	0.3647	TRUE
rs3802548	A	T	A	T	0.0340679	0.0506	0.00229726	9.3994e-50	0.0534	0.3431	TRUE
rs3818716	T	C	T	C	-0.0127148	0.0538	0.00204635	5.19996e-10	0.051	0.2916	TRUE
rs3828960	G	A	G	A	-0.0146086	-0.0034	0.00242641	1.7e-09	0.0579	0.953	TRUE
rs3915932	C	G	C	G	0.0158209	0.0829	0.00199475	2.19989e-15	0.0492	0.0917508	TRUE
rs4052908	AATT	A	AATT	A	0.0154632	-0.0723	0.00205027	4.60045e-14	0.0484	0.1355	TRUE
rs41272086	A	G	A	G	-0.037348	-0.0549	0.00319457	1.39991e-31	0.0792	0.4881	TRUE
rs429358	C	T	C	T	-0.102539	-0.2354	0.00271512	1e-200	0.0628	0.0001754	TRUE
rs4330777	A	G	A	G	-0.0165422	0.0139	0.00195706	2.80027e-17	0.048	0.771299	TRUE
rs4441609	C	T	C	T	0.0110807	-0.0412	0.00202443	4.39997e-08	0.048	0.391	TRUE
rs4632228	T	G	T	G	-0.01986	0.0783	0.00240757	1.59993e-16	0.0572	0.171	TRUE
rs4660586	T	C	T	C	0.0125868	0.0662	0.00223611	1.79999e-08	0.0523	0.2053	TRUE
rs4676609	T	C	T	C	0.0149357	-0.0347	0.00247368	1.6e-09	0.0561	0.5359	TRUE
rs472629	A	G	A	G	-0.0182717	-0.0234	0.0020755	1.29987e-18	0.0588	0.6911	TRUE
rs4762756	C	T	C	T	0.0140023	-0.0679	0.00224718	4.60002e-10	0.061	0.2656	TRUE
rs4784709	A	T	A	T	-0.0617963	0.1861	0.00494325	7.39946e-36	0.1747	0.2867	TRUE
rs4795386	G	A	G	A	0.0255755	-0.0047	0.00220821	5.10035e-31	0.0546	0.9318	TRUE
rs4807462	T	A	T	A	-0.0114556	-0.0747	0.0020561	2.5e-08	0.0498	0.1338	TRUE
rs4820346	G	C	G	C	0.0130171	-0.0233	0.00213798	1.09999e-09	0.0489	0.6334	TRUE
rs4875043	C	A	C	A	-0.0151546	0.0143	0.00240369	2.90001e-10	0.0569	0.8017	TRUE
rs4883201	G	A	G	A	-0.025331	0.1224	0.00323925	5.30029e-15	0.0748	0.1018	TRUE
rs4930352	T	G	T	G	0.0167274	0.0388	0.00199616	5.30029e-17	0.0483	0.4225	TRUE
rs49675	A	G	A	G	0.0212458	-0.1395	0.00330763	1.29999e-10	0.0974	0.1523	TRUE
rs532436	A	G	A	G	0.0304626	-0.0116	0.00252555	1.69981e-33	0.0595	0.8457	TRUE
rs55710224	A	G	A	G	0.0121553	0.0917	0.00196433	6.1e-10	0.0482	0.0571202	TRUE
rs557933	C	A	C	A	0.0190421	-0.0204	0.00196414	3.19963e-22	0.0482	0.671901	TRUE
rs55801554	A	C	A	C	0.0137251	-0.1273	0.00227815	1.7e-09	0.0561	0.0233099	TRUE
rs55812947	C	T	C	T	-0.0160846	-0.0652	0.00292874	4e-08	0.0914	0.4753	TRUE
rs559355	T	A	T	A	-0.0446168	0.0144	0.00269005	8.80035e-62	0.0567	0.8	TRUE
rs57274629	G	A	G	A	0.0150043	-0.0051	0.0020611	3.29989e-13	0.0482	0.9159	TRUE
rs58473820	T	C	T	C	0.0207534	0.0687	0.00202552	1.20005e-24	0.0495	0.1649	TRUE
rs59104589	T	C	T	C	0.0170163	-0.0209	0.00204114	7.59976e-17	0.0489	0.669599	TRUE
rs59347135	G	C	G	C	-0.0805948	0.3963	0.00478788	1.39991e-63	0.1229	0.00126	TRUE
rs6057911	G	C	G	C	0.0185812	0.0039	0.00292074	2e-10	0.0626	0.9497	TRUE
rs6062510	C	G	C	G	-0.0152419	0.0111	0.00209559	3.50026e-13	0.0546	0.8386	TRUE
rs61352607	T	G	T	G	0.0277155	-0.0739	0.00229129	1.10002e-33	0.0565	0.1907	TRUE
rs613808	G	A	G	A	-0.0849696	-0.0868	0.00218306	1e-200	0.0496	0.0802398	TRUE
rs61596977	T	C	T	C	-0.0155338	0.1037	0.00282539	3.79997e-08	0.0662	0.1175	TRUE
rs61805076	C	T	C	T	-0.015348	-0.0132	0.00207699	1.50003e-13	0.0527	0.8018	TRUE
rs61980899	C	T	C	T	-0.0139977	0.0365	0.00197925	1.50003e-12	0.048	0.4461	TRUE
rs62114506	C	G	C	G	0.0140502	0.0241	0.00222524	2.69998e-10	0.0517	0.640801	TRUE
rs62135193	T	C	T	C	-0.0108289	-0.0492	0.00197527	4.20001e-08	0.0482	0.3076	TRUE
rs6224	T	G	T	G	0.0125532	0.0265	0.0019683	1.79999e-10	0.0489	0.588499	TRUE
rs62369502	C	T	C	T	-0.0214152	-0.0347	0.00369565	6.80002e-09	0.099	0.7258	TRUE
rs62405458	T	C	T	C	-0.0147906	-0.0796	0.00254902	6.49995e-09	0.0566	0.1593	TRUE
rs6448429	T	C	T	C	-0.0222015	0.0188	0.0026563	6.4003e-17	0.0682	0.782499	TRUE
rs6469605	T	C	T	C	0.0349728	-0.053	0.00198158	1e-69	0.0523	0.3107	TRUE
rs6505176	G	T	G	T	-0.0174387	-0.0282	0.00209523	8.60003e-17	0.0513	0.5819	TRUE
rs6557267	T	C	T	C	-0.0118925	0.0771	0.00200039	2.80001e-09	0.0482	0.1096	TRUE
rs6705285	T	G	T	G	0.0111578	0.0354	0.00197677	1.7e-08	0.0512	0.4893	TRUE
rs676210	A	G	A	G	0.0600946	-0.0043	0.00242305	8.70964e-136	0.0542	0.9375	TRUE
rs6765484	T	C	T	C	0.0204373	-0.081	0.00196501	2.49977e-25	0.0482	0.0924294	TRUE
rs6772763	C	T	C	T	0.0128955	-0.0465	0.00198642	8.49963e-11	0.0488	0.3406	TRUE
rs6807935	G	A	G	A	-0.0126887	-0.0621	0.00206633	8.19993e-10	0.0497	0.2116	TRUE
rs681869	T	C	T	C	-0.0165331	0.0489	0.00215035	1.50003e-14	0.0555	0.3781	TRUE
rs686030	A	C	A	C	0.056386	0.0347	0.00281822	4.70002e-89	0.074	0.6389	TRUE
rs6977416	A	G	A	G	-0.0157606	-0.0018	0.00209756	5.70033e-14	0.0499	0.9708	TRUE
rs698927	C	A	C	A	0.0245539	0.2061	0.00252916	2.80027e-22	0.062	0.0008931	TRUE
rs7032795	C	T	C	T	0.0145998	-0.1657	0.00197016	1.29987e-13	0.048	0.000558496	TRUE
rs7036107	G	A	G	A	-0.0112609	0.1202	0.00200049	1.79999e-08	0.0481	0.01256	TRUE
rs7136506	C	T	C	T	-0.0318107	0.0368	0.00242195	2.09991e-39	0.0578	0.5251	TRUE
rs7147511	T	C	T	C	-0.0146441	-0.0362	0.00198342	1.50003e-13	0.0486	0.4561	TRUE
rs7170463	G	A	G	A	0.0161797	0.0001	0.00211746	2.19989e-14	0.0503	0.9977	TRUE
rs7216643	T	C	T	C	-0.0223626	-0.1112	0.00236278	2.90001e-21	0.0574	0.0528105	TRUE
rs7238484	T	G	T	G	-0.0213669	-0.1412	0.00221605	5.30029e-22	0.0599	0.01842	TRUE
rs7251640	C	T	C	T	0.0151586	-0.0597	0.00249926	1.29999e-09	0.0582	0.3057	TRUE
rs72729623	T	C	T	C	-0.0153324	-0.0452	0.0028013	4.39997e-08	0.0637	0.4777	TRUE
rs72761606	C	T	C	T	-0.0161075	0.0045	0.0029005	2.80001e-08	0.0651	0.9451	TRUE
rs72926946	A	C	A	C	-0.0154139	-0.0196	0.00214215	6.20012e-13	0.0536	0.714801	TRUE
rs72959041	A	G	A	G	-0.0360896	0.3288	0.00459848	4.19952e-15	0.099	0.000899705	TRUE
rs7304603	C	T	C	T	-0.0127358	0.0384	0.00197331	1.09999e-10	0.05	0.4425	TRUE
rs73052033	C	T	C	T	-0.0184412	0.0297	0.00253065	3.19963e-13	0.0648	0.6466	TRUE
rs7305678	G	T	G	T	-0.0219163	-0.0111	0.00291351	5.40008e-14	0.071	0.8759	TRUE
rs73216701	G	A	G	A	0.0164708	0.0305	0.00198166	9.3994e-17	0.0483	0.5281	TRUE
rs737338	T	C	T	C	-0.10808	0.0248	0.00533159	2.29985e-91	0.0981	0.8005	TRUE
rs74025321	G	A	G	A	-0.0298646	0.0036	0.00372792	1.10002e-15	0.0946	0.9698	TRUE
rs74500135	C	T	C	T	0.073606	0.0668	0.0103329	1.10002e-12	0.4661	0.886	TRUE
rs7503353	T	G	T	G	-0.0135158	0.073	0.00197236	7.29962e-12	0.0488	0.1345	TRUE
rs75104038	A	G	A	G	-0.0391467	-0.0573	0.00409914	1.29987e-21	0.1318	0.664	TRUE
rs75152587	T	G	T	G	-0.0797507	-0.0862	0.00879219	1.20005e-19	0.225	0.701799	TRUE
rs75246752	C	G	C	G	0.0496761	0.563	0.00867089	1e-08	0.4174	0.1774	TRUE
rs75265117	G	C	G	C	0.0316195	-0.1082	0.00301917	1.20005e-25	0.0806	0.1796	TRUE
rs75406471	A	G	A	G	-0.0246389	0.0855	0.00272053	1.29987e-19	0.0688	0.2142	TRUE
rs76213248	T	C	T	C	0.021302	-0.0132	0.00200107	1.80011e-26	0.0487	0.7862	TRUE
rs76428106	C	T	C	T	-0.0611895	0.1632	0.00904242	1.29987e-11	0.2244	0.467	TRUE
rs76456334	C	T	C	T	-0.0367073	-0.0474	0.0051179	7.39946e-13	0.133	0.721601	TRUE
rs76962725	A	G	A	G	-0.0297678	0.2247	0.00523466	1.29999e-08	0.1811	0.2145	TRUE
rs7700617	A	C	A	C	-0.0127352	-0.0643	0.00196898	9.8992e-11	0.0495	0.194	TRUE
rs77960347	G	A	G	A	0.335992	-0.1563	0.00855615	1e-200	0.2816	0.578901	TRUE
rs78058190	A	G	A	G	-0.0662337	0.0921	0.00504914	2.60016e-39	0.0879	0.2944	TRUE
rs7817574	C	T	C	T	0.0362105	-0.008	0.002519	7.39946e-47	0.0556	0.8863	TRUE
rs78296522	A	C	A	C	0.0682915	-0.2804	0.00475519	8.99912e-47	0.1187	0.0181798	TRUE
rs78807370	A	G	A	G	0.0159362	0.0851	0.00276835	8.60003e-09	0.0696	0.2212	TRUE
rs78965095	T	C	T	C	0.0436944	-0.0897	0.00696137	3.50002e-10	0.2007	0.6549	TRUE
rs79506257	A	G	A	G	0.0282603	-0.0123	0.00464917	1.2e-09	0.0875	0.8882	TRUE
rs7952521	A	G	A	G	0.0270189	-0.0577	0.00330241	2.80027e-16	0.0758	0.4463	TRUE
rs79984435	A	G	A	G	-0.0855866	0.0355	0.00337218	4.19759e-142	0.0817	0.664	TRUE
rs80236739	G	A	G	A	-0.0322411	-0.1565	0.00450448	8.19974e-13	0.1482	0.2907	TRUE
rs8028785	C	T	C	T	0.0146329	-0.0582	0.00253358	7.69999e-09	0.0634	0.3586	TRUE
rs8086351	G	C	G	C	0.096182	-0.0482	0.00257748	1e-200	0.0636	0.4491	TRUE
rs8098618	T	C	T	C	0.0115362	0.0614	0.00197395	5.1e-09	0.048	0.2006	TRUE
rs8103728	G	C	G	C	0.0228493	-0.0228	0.00208825	7.29962e-28	0.0505	0.6507	TRUE
rs921919	A	G	A	G	-0.0371454	0.0263	0.00212658	2.49977e-68	0.0489	0.5909	TRUE
rs9347737	G	A	G	A	-0.0111198	-0.0288	0.00200525	2.90001e-08	0.0481	0.549	TRUE
rs9426827	C	T	C	T	0.0170728	-0.0246	0.00195828	2.80027e-18	0.048	0.6087	TRUE
rs9471972	A	G	A	G	0.0268788	0.0247	0.00196789	1.80011e-42	0.0486	0.6111	TRUE
rs9604045	T	G	T	G	0.0154221	0.0544	0.00235515	5.79963e-11	0.0647	0.4	TRUE
rs9608972	C	T	C	T	-0.0174956	0.0473	0.00230014	2.80027e-14	0.0595	0.4268	TRUE
rs9647335	T	A	T	A	0.0316374	-0.2212	0.00249696	8.60003e-37	0.0739	0.00274202	TRUE
rs976002	G	A	G	A	0.0230909	-0.0554	0.00228117	4.40048e-24	0.0561	0.3235	TRUE
rs9817452	T	G	T	G	0.0174889	0.03	0.00202187	5.19996e-18	0.0515	0.5611	TRUE
rs9977268	T	C	T	C	-0.0182291	0.1014	0.00246656	1.50003e-13	0.0647	0.1167	TRUE
rs9987289	G	A	G	A	0.0852351	-0.2031	0.00339983	1e-138	0.0723	0.00494197	TRUE
rs9989419	G	A	G	A	0.114993	-0.046	0.00199407	1e-200	0.0493	0.3506	TRUE

## Sheet: ST5
Supplementary table 5. Harmonized dataset of Mendelian randomization for the effect of triglycerides on NAFLD
SNP	effect_allele.exposure	other_allele.exposure	effect_allele.outcome	other_allele.outcome	Effect.Exposure	Effect.Outcome	SE.Exposure	P-value.Exposure	SE.Outcome	P-value.Outcome	mr_keep
rs1009360	C	T	C	T	-0.0184832	-0.0778	0.00200785	3.40017e-20	0.0488	0.1109	TRUE
rs1009590	C	G	C	G	0.0208341	0.1189	0.00357696	5.69994e-09	0.0891	0.1824	TRUE
rs10152471	A	G	A	G	-0.0135209	0.0097	0.00204778	4.00037e-11	0.0485	0.8421	TRUE
rs10210970	T	C	T	C	0.0232557	0.0193	0.00292788	1.99986e-15	0.0616	0.7539	TRUE
rs10242866	T	C	T	C	0.015793	-0.0429	0.00202877	7.00003e-15	0.0522	0.4116	TRUE
rs10277582	T	C	T	C	-0.0173714	0.0885	0.00308015	1.7e-08	0.0769	0.25	TRUE
rs1037117	A	G	A	G	0.0172213	-0.0899	0.00229153	5.70033e-14	0.0532	0.0906692	TRUE
rs10405944	C	T	C	T	-0.013209	-0.003	0.00201995	6.20012e-11	0.0487	0.951	TRUE
rs1043897	T	G	T	G	-0.014664	0.0021	0.00201517	3.40017e-13	0.0497	0.9663	TRUE
rs1044808	C	G	C	G	-0.0247492	0.0758	0.00362188	8.30042e-12	0.1036	0.4643	TRUE
rs1045241	T	C	T	C	-0.0206988	-0.0056	0.00224699	3.19963e-20	0.0516	0.9133	TRUE
rs10513688	A	G	A	G	0.0247828	0.1764	0.00334924	1.39991e-13	0.0809	0.0292099	TRUE
rs10642257	A	AAGGCC	A	AAGGCC	0.0370518	-0.043	0.00271209	1.69981e-42	0.0583	0.4613	TRUE
rs10750766	A	C	A	C	0.0193855	0.0364	0.00218742	7.8001e-19	0.0545	0.5042	TRUE
rs10773000	T	G	T	G	-0.0149294	0.0306	0.0021148	1.69981e-12	0.0504	0.544	TRUE
rs10773049	C	T	C	T	-0.0290398	-0.0286	0.00203691	4.10015e-46	0.0486	0.5554	TRUE
rs10775406	G	A	G	A	0.0206571	-0.0497	0.00232578	6.59933e-19	0.0541	0.3581	TRUE
rs1077835	G	A	G	A	0.0473668	0.0199	0.00240452	2.19989e-86	0.0548	0.7166	TRUE
rs10797119	C	T	C	T	0.0157113	0.1391	0.00200465	4.60045e-15	0.048	0.00376799	TRUE
rs10811662	A	G	A	G	-0.0154098	-0.0021	0.0026291	4.60002e-09	0.0682	0.9755	TRUE
rs10822163	G	C	G	C	-0.0321674	0.1634	0.00199059	9.70063e-59	0.048	0.000667498	FALSE
rs10883026	T	C	T	C	-0.0144604	0.0197	0.00200472	5.50047e-13	0.0486	0.6859	TRUE
rs10899490	T	C	T	C	-0.0170082	-0.1137	0.00269347	2.69998e-10	0.0602	0.0588898	TRUE
rs11000468	T	C	T	C	-0.0148544	-0.0322	0.00231748	1.5e-10	0.0492	0.513499	TRUE
rs11030107	G	A	G	A	0.0160418	0.086	0.00225693	1.20005e-12	0.0551	0.1188	TRUE
rs11078597	C	T	C	T	0.0191708	-0.0738	0.0025513	5.70033e-14	0.0612	0.2281	TRUE
rs11100083	C	T	C	T	-0.0160248	-0.1033	0.00237585	1.50003e-11	0.0611	0.0909201	TRUE
rs11118310	T	A	T	A	0.0193178	-0.0286	0.00202011	1.10002e-21	0.0487	0.5579	TRUE
rs11122450	G	T	G	T	-0.0481745	0.0017	0.0020373	1.30017e-123	0.0483	0.9727	TRUE
rs11185542	C	G	C	G	-0.0126395	0.1229	0.00223848	1.6e-08	0.0522	0.0184999	TRUE
rs11187019	G	A	G	A	-0.0116437	-0.067	0.00200546	6.4e-09	0.0482	0.1644	TRUE
rs11206374	A	G	A	G	0.0250232	-0.0086	0.00237577	6.09958e-26	0.0585	0.8828	TRUE
rs112108602	A	AG	A	AG	0.0268214	-0.0719	0.00346931	1.10002e-14	0.104	0.4893	TRUE
rs112381903	T	A	T	A	0.0231649	-0.1971	0.00400864	7.49998e-09	0.1253	0.1159	TRUE
rs11240358	A	G	A	G	0.0135651	0.0129	0.00202953	2.29985e-11	0.0496	0.7951	TRUE
rs11274835	CGAGTGTGGGAATCT	C	GCTCACACCCTTA	G	-0.0254256	-0.0288	0.0027693	4.30031e-20	0.0744	0.6983	FALSE
rs1133400	G	A	G	A	0.0137462	0.0338	0.00239759	9.80009e-09	0.0635	0.5943	TRUE
rs114165349	C	G	C	G	0.0818126	0.0474	0.00663594	6.29941e-35	0.127	0.7089	TRUE
rs11429307	G	GT	G	GT	-0.0465382	0.0416	0.00253471	2.70023e-75	0.07	0.551899	TRUE
rs11600815	A	G	A	G	-0.0322469	0.062	0.00458644	2.09991e-12	0.0853	0.4675	TRUE
rs11637681	G	A	G	A	0.0125866	0.0442	0.00224251	2e-08	0.0591	0.454099	TRUE
rs11664106	T	A	T	A	-0.0125831	0.029	0.00210816	2.39999e-09	0.0515	0.5734	TRUE
rs116843064	A	G	A	G	-0.226505	-0.0356	0.00721009	1e-200	0.1474	0.8093	TRUE
rs11722924	C	G	C	G	0.0129095	0.0296	0.00199093	8.9002e-11	0.0478	0.5357	FALSE
rs117233107	A	G	A	G	-0.0732317	-0.1193	0.0086122	1.80011e-17	0.205	0.5606	TRUE
rs117287238	A	G	A	G	-0.0394324	-0.1498	0.00614684	1.40001e-10	0.1575	0.3417	TRUE
rs117291242	T	C	T	C	0.0297851	0.0825	0.00528225	1.7e-08	0.1066	0.4386	TRUE
rs117316645	A	G	A	G	0.0277821	-0.0138	0.00495454	2.1e-08	0.1268	0.9132	TRUE
rs117431393	G	A	G	A	0.0312254	0.0635	0.00537977	6.49995e-09	0.098	0.5166	TRUE
rs11746801	A	G	A	G	-0.0123657	0.04	0.00207937	2.69998e-09	0.0488	0.4128	TRUE
rs11904650	G	A	G	A	0.0410641	0.2004	0.00692419	2.99999e-09	0.194	0.3015	TRUE
rs12185242	C	A	C	A	0.0175265	0.0042	0.00199898	1.80011e-18	0.0478	0.9301	TRUE
rs12424054	A	G	A	G	0.0191212	-0.113	0.00235346	4.49987e-16	0.063	0.0730096	TRUE
rs12440800	T	A	T	A	0.0161	0.0729	0.00229294	2.19989e-12	0.0586	0.2139	TRUE
rs12446515	T	C	T	C	-0.0334207	0.0055	0.00213589	3.50026e-55	0.0537	0.9187	TRUE
rs12475332	G	T	G	T	-0.0140007	0.0691	0.00225386	5.19996e-10	0.0585	0.2372	TRUE
rs12504746	T	C	T	C	-0.0152674	0.0539	0.00252148	1.40001e-09	0.0674	0.424	TRUE
rs12530679	G	A	G	A	-0.0121299	-0.0042	0.00201682	1.79999e-09	0.0482	0.9303	TRUE
rs12669911	C	A	C	A	-0.0118536	-0.138	0.00205405	7.90005e-09	0.0522	0.00815098	TRUE
rs12880341	C	T	C	T	0.0209696	0.0258	0.00273647	1.80011e-14	0.0703	0.7137	TRUE
rs12902047	C	A	C	A	-0.0129253	0.0129	0.00214533	1.7e-09	0.0505	0.7991	TRUE
rs1292065	G	C	G	C	-0.0139237	-0.0251	0.00218669	1.89998e-10	0.052	0.6294	TRUE
rs12926107	G	A	G	A	0.0126364	-0.0594	0.0020014	2.69998e-10	0.0518	0.2518	TRUE
rs12928099	A	C	A	C	-0.0282116	0.0712	0.00218133	2.90001e-38	0.0532	0.1807	TRUE
rs12948505	T	C	T	C	0.0138887	0.1414	0.00251214	3.2e-08	0.0697	0.0422795	TRUE
rs13066793	G	A	G	A	-0.0224583	-0.0823	0.00347278	1e-10	0.0879	0.3491	TRUE
rs13107325	T	C	T	C	0.0300749	0.2291	0.00377743	1.69981e-15	0.1992	0.2502	TRUE
rs13108218	G	A	G	A	-0.0305169	-0.0116	0.00205811	9.70063e-50	0.0514	0.822	TRUE
rs13118477	A	G	A	G	0.0149897	0.0352	0.00203847	1.9002e-13	0.0482	0.4646	TRUE
rs1316753	C	G	C	G	-0.0145732	-0.0133	0.00202974	7.00003e-13	0.0484	0.784401	FALSE
rs13264304	G	C	G	C	0.0189102	-0.0827	0.00276507	8.00018e-12	0.0574	0.1498	TRUE
rs13269725	G	A	G	A	0.0349878	0.0557	0.0036804	1.99986e-21	0.1274	0.662	TRUE
rs13354321	C	T	C	T	-0.0154305	-0.0562	0.00201429	1.9002e-14	0.0481	0.2423	TRUE
rs13389219	T	C	T	C	-0.0376242	-0.0745	0.00202704	6.59933e-77	0.0503	0.1388	TRUE
rs1340819	C	A	C	A	-0.0121655	-0.0205	0.00209472	6.29999e-09	0.0512	0.6892	TRUE
rs134551	T	C	T	C	-0.0116536	-0.0372	0.00211111	3.40001e-08	0.0535	0.4868	TRUE
rs1347188	G	A	G	A	0.0139021	-0.0222	0.00231385	1.89998e-09	0.054	0.680899	TRUE
rs138191773	A	G	A	G	-0.0471717	-0.5669	0.00791884	2.59998e-09	0.3927	0.1489	TRUE
rs139974673	C	T	C	T	0.143073	0.2467	0.00623867	2.19786e-116	0.3297	0.4543	TRUE
rs140107293	G	A	G	A	-0.0227003	0.0843	0.00275296	1.59993e-16	0.0688	0.2206	TRUE
rs1420384	T	G	T	G	-0.01279	0.0273	0.00210534	1.2e-09	0.0518	0.5989	TRUE
rs143076454	A	G	A	G	0.0403999	0.0932	0.00735364	3.89996e-08	0.2062	0.651199	TRUE
rs145947882	C	A	C	A	0.137333	-0.187	0.0063668	3.39625e-103	0.1408	0.1844	TRUE
rs1473886	T	G	T	G	-0.0181218	0.0566	0.00198519	6.90081e-20	0.0484	0.2427	TRUE
rs148827772	G	A	G	A	0.0465516	-0.0334	0.00710636	5.70033e-11	0.1629	0.8374	TRUE
rs149142833	T	C	T	C	0.0169358	0.1027	0.00276509	9.09997e-10	0.065	0.1139	TRUE
rs150419156	A	G	A	G	-0.0505491	-0.2122	0.00847063	2.39999e-09	0.3145	0.4999	TRUE
rs150423652	T	G	T	G	0.285824	-0.1712	0.0122924	1.39959e-119	0.5344	0.7487	TRUE
rs150460588	C	T	C	T	0.0326952	0.1819	0.00484966	1.59993e-11	0.1379	0.1873	TRUE
rs150555490	T	C	T	C	-0.0384234	0.1547	0.00427544	2.49977e-19	0.1265	0.2212	TRUE
rs150564454	A	G	A	G	-0.101751	1.8022	0.00963178	4.40048e-26	0.5496	0.001041	TRUE
rs151235402	T	C	T	C	0.0521833	0.1461	0.00815144	1.5e-10	0.1882	0.4374	TRUE
rs1544980	C	T	C	T	0.0238704	0.0166	0.00248513	7.59976e-22	0.0616	0.7873	TRUE
rs1567353	G	C	G	C	0.0148202	0.0615	0.00216358	7.39946e-12	0.0506	0.2238	TRUE
rs17184382	C	A	C	A	-0.0219251	0.0474	0.00201039	1.10002e-27	0.0512	0.355	TRUE
rs17326656	T	G	T	G	0.0174394	0.0672	0.00233365	7.8001e-14	0.0648	0.3	TRUE
rs174566	G	A	G	A	0.0485019	-0.0055	0.00207982	2.79898e-120	0.0486	0.9101	TRUE
rs17585887	C	T	C	T	-0.0285849	-0.0861	0.00201656	1.29987e-45	0.0479	0.0722104	TRUE
rs1760801	A	G	A	G	-0.0202981	-0.0797	0.00218442	1.50003e-20	0.0498	0.1095	TRUE
rs1799831	T	C	T	C	0.024506	0.0651	0.00273953	3.69999e-19	0.0608	0.2844	TRUE
rs1801689	C	A	C	A	-0.06613	0.4349	0.00577722	2.39994e-30	0.2426	0.0729995	TRUE
rs1835346	G	A	G	A	-0.0391877	0.2703	0.00654659	2.19999e-09	0.1948	0.1653	TRUE
rs186696265	T	C	T	C	-0.104318	-0.0965	0.00828522	2.39994e-36	0.19	0.611499	TRUE
rs188247550	T	C	T	C	-0.134286	0.3833	0.00913128	5.90065e-49	0.1113	0.000575705	TRUE
rs193735	A	G	A	G	0.0329807	0.0054	0.00529922	4.90004e-10	0.0955	0.9551	TRUE
rs1938566	T	C	T	C	-0.0212127	0.0392	0.00267054	1.99986e-15	0.0567	0.4885	TRUE
rs2043085	C	T	C	T	-0.0308028	0.0029	0.00204157	1.9002e-51	0.0485	0.9526	TRUE
rs2068888	A	G	A	G	-0.0318216	-0.1106	0.00199589	3.19963e-57	0.0479	0.0207802	TRUE
rs2070341	T	C	T	C	0.0113012	-0.0528	0.00203413	2.80001e-08	0.0502	0.2925	TRUE
rs2071887	A	T	A	T	0.016312	0.0388	0.00209671	7.29962e-15	0.0496	0.434	TRUE
rs2081194	C	G	C	G	-0.0214115	-0.0345	0.00207674	6.29941e-25	0.0508	0.497	TRUE
rs2081687	C	T	C	T	-0.0261379	-0.0501	0.00209126	7.59976e-36	0.0492	0.3091	TRUE
rs2092203	T	C	T	C	0.0136756	0.0703	0.00199323	6.79986e-12	0.0479	0.142	TRUE
rs2131311	G	A	G	A	-0.0124181	-0.0359	0.00222753	2.5e-08	0.0535	0.5021	TRUE
rs2131919	G	A	G	A	0.0173511	0.0035	0.00268396	1e-10	0.0622	0.9558	TRUE
rs213494	T	C	T	C	0.0156106	0.0845	0.00207578	5.50047e-14	0.0533	0.1127	TRUE
rs2137557	C	T	C	T	0.0117624	-0.0001	0.00208003	1.6e-08	0.0508	0.9986	TRUE
rs2187114	A	G	A	G	-0.0185151	-0.0143	0.00330375	2.1e-08	0.0742	0.8476	TRUE
rs2237029	A	G	A	G	-0.0139399	-0.0693	0.00204019	8.30042e-12	0.0493	0.1598	TRUE
rs2240466	A	G	A	G	-0.122769	0.0294	0.00301848	1e-200	0.0721	0.683299	TRUE
rs2240533	C	T	C	T	-0.0129897	0.002	0.00215234	1.6e-09	0.0524	0.9701	TRUE
rs2244278	A	C	A	C	-0.0269912	0.1187	0.00306133	1.20005e-18	0.0833	0.1543	TRUE
rs2267373	T	C	T	C	0.0215638	0.03	0.00202145	1.39991e-26	0.0487	0.5377	TRUE
rs2302263	T	C	T	C	0.0436112	0.0095	0.00349051	8.00018e-36	0.0717	0.8941	TRUE
rs2304969	T	G	T	G	-0.0161469	-0.0104	0.0028501	1.5e-08	0.0543	0.8486	TRUE
rs2305746	G	A	G	A	0.0282544	-0.0608	0.0039744	1.20005e-12	0.0984	0.5364	TRUE
rs2382825	T	C	T	C	-0.0134774	-0.0454	0.00204919	4.79954e-11	0.054	0.4006	TRUE
rs2407278	G	A	G	A	-0.0339449	0.107	0.00581961	5.39995e-09	0.1084	0.3236	TRUE
rs2487294	T	G	T	G	0.0183191	-0.0369	0.00222084	1.59993e-16	0.0514	0.4727	TRUE
rs2519093	T	C	T	C	-0.021158	-0.0138	0.00256189	1.50003e-16	0.0595	0.8169	TRUE
rs2604568	A	T	A	T	0.0116923	-0.0535	0.00210543	2.80001e-08	0.0546	0.3274	TRUE
rs2699805	A	G	A	G	-0.0201313	-0.0619	0.00203748	5.10035e-23	0.049	0.2061	TRUE
rs275184	G	T	G	T	-0.0173487	-0.0365	0.00275263	2.90001e-10	0.0602	0.543599	TRUE
rs2773469	G	A	G	A	-0.0188717	0.0863	0.00225426	5.70033e-17	0.055	0.1167	TRUE
rs278981	C	T	C	T	0.0125871	0.0195	0.00229058	3.89996e-08	0.0572	0.7335	TRUE
rs2812208	C	G	C	G	-0.048426	-0.1382	0.00696323	3.50026e-12	0.1621	0.3939	TRUE
rs28383314	C	T	C	T	0.0379005	0.132	0.00204671	1.50003e-76	0.057	0.02053	TRUE
rs28439112	A	T	A	T	0.0126014	0.0708	0.00226754	2.69998e-08	0.0602	0.2393	TRUE
rs28577186	A	G	A	G	-0.0163428	-0.0545	0.00211672	1.20005e-14	0.0501	0.2773	TRUE
rs28752924	G	T	G	A	0.0243875	0.01	0.00276364	1.10002e-18	0.0544	0.8534	FALSE
rs28752924	G	T	G	T	0.0243875	0.0233	0.00276364	1.10002e-18	0.0794	0.7694	TRUE
rs2925979	C	T	C	T	-0.0322092	0.0338	0.00217095	8.49963e-50	0.0512	0.5092	TRUE
rs2937124	T	C	T	C	-0.0182561	-0.0592	0.00212336	8.10028e-18	0.049	0.2275	TRUE
rs2943645	T	C	T	C	0.0402918	0.0363	0.00207151	2.90001e-84	0.0498	0.4656	TRUE
rs2983896	A	G	A	G	0.0137912	-0.0285	0.00242177	1.2e-08	0.061	0.641201	TRUE
rs308	G	T	G	T	-0.159413	0.0354	0.00698442	2.60016e-115	0.1397	0.8	TRUE
rs3103310	G	A	G	A	0.0202549	-0.0298	0.00236652	1.10002e-17	0.0642	0.6423	TRUE
rs320369	G	A	G	A	-0.0125327	0.0109	0.00214567	5.19996e-09	0.0497	0.827	TRUE
rs325485	G	A	G	A	-0.0117435	-0.0561	0.00204042	8.60003e-09	0.0504	0.2655	TRUE
rs326222	C	T	C	T	0.0252203	0.0284	0.00215698	1.39991e-31	0.0509	0.576301	TRUE
rs343	A	C	A	C	-0.141493	-0.1618	0.00361052	1e-200	0.0984	0.1001	TRUE
rs34389637	C	CT	C	CT	0.025209	0.1145	0.0040263	3.79997e-10	0.0876	0.1913	TRUE
rs34672664	T	TG	T	TG	0.0216095	-0.1614	0.003902	3.09999e-08	0.0987	0.1023	TRUE
rs34682685	A	G	A	G	0.0337428	0.1545	0.00326987	5.79963e-25	0.1023	0.1308	TRUE
rs35140741	CAAAAAAAA	C	GT	G	-0.0155759	0.0153	0.00206772	5.00035e-14	0.0504	0.7619	FALSE
rs35763453	C	T	C	T	0.02845	0.0671	0.00435137	6.20012e-11	0.1264	0.595799	TRUE
rs36043408	A	G	A	G	-0.0128072	-0.0121	0.00198554	1.09999e-10	0.0481	0.8009	TRUE
rs3731696	G	A	G	A	0.0218939	0.0208	0.00303176	5.10035e-13	0.073	0.776201	TRUE
rs3758413	C	T	C	T	0.0111232	-0.0266	0.00201767	3.50002e-08	0.0487	0.5854	TRUE
rs3775228	T	C	T	C	0.0338197	-0.0663	0.00203602	5.79963e-62	0.049	0.1761	TRUE
rs3808477	T	C	T	C	-0.0133854	0.019	0.00220342	1.2e-09	0.0518	0.7133	TRUE
rs3814883	T	C	T	C	0.0148926	-0.0177	0.00199657	8.69961e-14	0.0485	0.714399	TRUE
rs3820897	C	T	C	T	0.0197269	-0.1937	0.00260304	3.50026e-14	0.0506	0.0001274	TRUE
rs3860846	T	C	T	C	0.0297027	0.1834	0.00224011	4.00037e-40	0.0563	0.001119	TRUE
rs394872	T	C	T	C	0.0111807	-0.0522	0.00200285	2.39999e-08	0.0483	0.2797	TRUE
rs3974807	T	C	T	C	0.0159776	0.0444	0.00253125	2.80001e-10	0.0695	0.5233	TRUE
rs4128205	C	A	C	A	0.0115011	0.0033	0.00199472	8.10009e-09	0.0487	0.9467	TRUE
rs4134963	T	C	T	C	-0.0189544	-0.0603	0.00254235	8.99912e-14	0.0612	0.3243	TRUE
rs41785	A	C	A	C	-0.0150445	-0.0257	0.00201492	8.19974e-14	0.0489	0.5995	TRUE
rs4253750	C	T	C	T	0.0177576	0.189	0.00243701	3.19963e-13	0.0644	0.00331902	TRUE
rs4471666	G	T	G	T	-0.022461	-0.0768	0.00396699	1.5e-08	0.0863	0.3737	TRUE
rs4665972	C	T	C	T	-0.10025	-0.0657	0.00203577	1e-200	0.0494	0.1833	TRUE
rs4675812	A	G	A	G	-0.0142305	-0.074	0.00201176	1.50003e-12	0.0492	0.1325	TRUE
rs4731701	T	C	T	C	-0.0325803	-0.0692	0.00198921	2.70023e-60	0.048	0.1495	TRUE
rs4760254	C	G	C	G	-0.0281414	-0.0712	0.00232488	1e-33	0.0565	0.208	TRUE
rs4761234	C	T	C	T	-0.0140236	0.037	0.00199376	1.99986e-12	0.0487	0.4474	TRUE
rs4765148	T	G	T	G	-0.0251537	0.0068	0.0021456	9.70063e-32	0.053	0.8981	TRUE
rs480823	C	T	C	T	0.15572	0.0746	0.00371974	1e-200	0.0658	0.2569	TRUE
rs483808	T	C	T	C	-0.0136636	-0.0375	0.00218517	4e-10	0.0494	0.4481	TRUE
rs4841580	C	T	C	T	-0.0245383	0.05	0.00200093	1.39991e-34	0.0596	0.4018	TRUE
rs4969179	G	T	G	T	-0.0177529	0.012	0.00203649	2.80027e-18	0.0524	0.8195	TRUE
rs4976033	G	A	G	A	0.0177909	0.0391	0.00205178	4.30031e-18	0.0487	0.4223	TRUE
rs499293	A	G	A	G	-0.0117912	-0.0289	0.00208902	1.7e-08	0.0496	0.5606	TRUE
rs5112	G	C	G	C	0.0684501	0.014	0.00213412	1e-200	0.0497	0.778501	FALSE
rs551243	C	G	C	G	0.0143952	-0.0602	0.00199178	4.90004e-13	0.0482	0.2114	FALSE
rs55646464	T	G	T	G	0.0121913	0.0329	0.00217016	1.89998e-08	0.0486	0.4987	TRUE
rs55966194	G	C	G	C	-0.0178509	-0.0402	0.00221245	7.10068e-16	0.0584	0.4917	TRUE
rs56397607	G	A	G	A	0.0174851	-0.1859	0.00257608	1.10002e-11	0.0646	0.00402402	TRUE
rs56902258	A	T	A	T	-0.0151434	0.1238	0.0025129	1.7e-09	0.0604	0.0402198	TRUE
rs5755799	G	C	G	C	0.0118859	-0.0446	0.00200343	2.99999e-09	0.0478	0.3512	FALSE
rs57996145	G	GT	G	GT	-0.0292341	-0.0158	0.00268763	1.50003e-27	0.0702	0.8214	TRUE
rs581080	C	G	C	G	0.0175432	0.037	0.00258442	1.10002e-11	0.0679	0.5862	TRUE
rs6028716	A	G	A	G	-0.0128217	-0.0011	0.00228302	2e-08	0.0621	0.9865	TRUE
rs6073958	C	T	C	T	0.0556952	-0.0273	0.00249344	1.59956e-110	0.0628	0.6631	TRUE
rs60856912	T	G	T	G	0.0248329	0.0978	0.00270829	4.79954e-20	0.0582	0.092619	TRUE
rs61729990	A	C	A	C	-0.0558488	0.3448	0.00752135	1.10002e-13	0.2785	0.2157	TRUE
rs61830291	C	A	C	A	0.0287484	0.049	0.00337913	1.80011e-17	0.0755	0.516699	TRUE
rs61905078	C	A	C	A	0.199898	0.0719	0.00379494	1e-200	0.0781	0.3574	TRUE
rs61993685	C	T	C	T	-0.0234087	0.0969	0.00373997	3.89996e-10	0.0875	0.2686	TRUE
rs62102718	T	A	T	A	0.0202348	0.0225	0.00220142	3.90032e-20	0.053	0.670601	TRUE
rs62112763	G	C	G	C	0.01935	-0.0336	0.00200786	5.60015e-22	0.0483	0.4869	FALSE
rs62117489	A	C	A	C	-0.0427743	-0.105	0.00431389	3.59998e-23	0.1303	0.42	TRUE
rs62128802	T	C	T	C	-0.0158746	-0.0144	0.00257782	7.39997e-10	0.064	0.8223	TRUE
rs62135012	A	G	A	G	-0.0117482	-0.0372	0.00207507	1.5e-08	0.0483	0.4414	TRUE
rs62271373	A	T	A	T	0.0419639	0.051	0.00426588	7.8001e-23	0.118	0.6655	TRUE
rs62274099	T	C	T	C	0.0120882	-0.0756	0.00202424	2.30001e-09	0.0488	0.1216	TRUE
rs62397245	G	C	G	C	0.0149941	0.0053	0.00239634	3.89996e-10	0.0556	0.9245	TRUE
rs62427982	T	C	T	C	-0.0133153	-0.064	0.00213196	4.20001e-10	0.0498	0.1985	TRUE
rs62473520	C	T	C	T	-0.0211003	-0.0906	0.00380118	2.80001e-08	0.0966	0.3483	TRUE
rs6432622	G	A	G	A	-0.0108868	-0.0736	0.00198007	3.79997e-08	0.0482	0.127	TRUE
rs6506033	T	C	T	C	-0.0228948	0.004	0.00383903	2.5e-09	0.0787	0.9593	TRUE
rs6517522	C	T	C	T	-0.0129031	-0.094	0.00199242	9.3994e-11	0.0497	0.0589196	TRUE
rs6532798	T	C	T	C	0.013792	-0.0213	0.00216353	1.79999e-10	0.0523	0.684	TRUE
rs6562773	G	A	G	A	-0.0120538	0.0087	0.00201057	2e-09	0.0479	0.8554	TRUE
rs6572807	G	A	G	A	0.0124759	-0.1256	0.00224899	2.90001e-08	0.0539	0.0196802	TRUE
rs6752845	C	G	C	G	-0.0137812	-0.0142	0.00200389	6.09958e-12	0.048	0.7676	FALSE
rs676210	A	G	A	G	-0.0735169	-0.0043	0.00244968	7.09578e-198	0.0542	0.9375	TRUE
rs6792725	G	A	G	A	-0.0152543	0.0214	0.00221886	6.20012e-12	0.0488	0.6617	TRUE
rs67981690	G	A	G	A	0.0299225	0.1073	0.00297454	8.30042e-24	0.0611	0.0789005	TRUE
rs6800707	G	C	G	C	0.0298848	-0.0298	0.00253832	5.30029e-32	0.081	0.713099	TRUE
rs6805924	T	G	T	G	0.0109684	0.0917	0.00200571	4.49997e-08	0.0484	0.0582398	TRUE
rs684773	C	A	C	A	0.0291133	0.1761	0.00234718	2.49977e-35	0.0666	0.00823304	TRUE
rs6882076	C	T	C	T	0.0331011	-0.094	0.00206122	4.90004e-58	0.0509	0.0645402	TRUE
rs6916318	T	A	T	A	0.0267283	-0.007	0.0019907	4.19952e-41	0.0479	0.8839	FALSE
rs696825	T	C	T	C	-0.0202838	-0.0593	0.00228763	7.50067e-19	0.0513	0.2476	TRUE
rs698927	C	A	C	A	-0.0183059	0.2061	0.00256302	9.20026e-13	0.062	0.0008931	TRUE
rs6999569	G	A	G	A	-0.0860885	-0.1969	0.00198061	1e-200	0.048	4.13e-05	TRUE
rs7000494	C	G	C	G	0.136538	-0.2639	0.00584159	7.99834e-121	0.1761	0.134	TRUE
rs7077812	C	T	C	T	0.0142284	-0.0408	0.00250611	1.40001e-08	0.06	0.4962	TRUE
rs7134375	A	C	A	C	-0.0171435	0.0324	0.00200504	1.20005e-17	0.0489	0.5078	TRUE
rs7135509	C	T	C	T	-0.0121338	0.1022	0.00221197	4.09996e-08	0.0525	0.0513996	TRUE
rs71368855	T	C	T	C	0.026073	0.0087	0.00312826	7.8001e-17	0.0948	0.9273	TRUE
rs7140110	C	T	C	T	0.0283172	-0.0341	0.00217811	1.20005e-38	0.0536	0.5255	TRUE
rs71538127	G	C	G	C	0.0176494	-0.0384	0.00303718	6.19998e-09	0.081	0.635	TRUE
rs71603401	G	A	G	A	0.0264991	0.2002	0.00291753	1.10002e-19	0.0891	0.0246899	TRUE
rs7215055	G	A	G	A	0.0389233	-0.0061	0.00410062	2.29985e-21	0.0886	0.9454	TRUE
rs7239575	C	T	C	T	-0.0160767	0.0229	0.00199133	6.79986e-16	0.0479	0.632	TRUE
rs7244	A	G	A	G	0.0151978	-0.0593	0.00261808	6.4e-09	0.0631	0.347	TRUE
rs72555385	G	A	G	A	0.0653776	0.1189	0.0046178	1.69981e-45	0.1623	0.4636	TRUE
rs72644085	C	T	C	T	-0.0196036	-0.0298	0.00281241	3.19963e-12	0.0717	0.677801	TRUE
rs7274718	A	G	A	G	0.0159491	-0.0098	0.00202919	3.80014e-15	0.0486	0.8404	TRUE
rs72784786	A	G	A	G	0.0263468	0.0442	0.00416714	2.59998e-10	0.0955	0.6434	TRUE
rs72801474	A	G	A	G	-0.0307938	0.0892	0.00344154	3.59998e-19	0.1035	0.389	TRUE
rs729761	G	T	G	T	0.0177868	0.0298	0.00221435	9.49948e-16	0.0526	0.571	TRUE
rs73025562	A	G	A	G	0.0138633	-0.07	0.00231292	2e-09	0.0515	0.1741	TRUE
rs7308584	A	G	A	G	0.0149992	0.0104	0.00256911	5.30005e-09	0.0556	0.8521	TRUE
rs7400002	G	A	G	A	0.0139701	-0.1161	0.00236663	3.59998e-09	0.0537	0.0304797	TRUE
rs74090351	A	G	A	G	-0.0250097	0.0364	0.00393658	2.1e-10	0.09	0.685799	TRUE
rs742036	A	G	A	G	-0.0143632	-0.0289	0.00205112	2.49977e-12	0.0505	0.567799	TRUE
rs7424120	T	C	T	C	-0.0123561	-0.0765	0.00203065	1.2e-09	0.0487	0.116	TRUE
rs75268115	G	A	G	A	-0.0207435	0.1424	0.0035798	6.80002e-09	0.082	0.0823095	TRUE
rs75609851	A	G	A	G	-0.199116	-0.0556	0.0100401	1.59993e-87	0.2151	0.7959	TRUE
rs75942983	T	A	T	A	-0.0201303	-0.0084	0.00361206	2.5e-08	0.112	0.9403	TRUE
rs77009508	G	A	G	A	0.0450912	-0.2005	0.00379997	1.80011e-32	0.0996	0.0441601	TRUE
rs7704653	G	A	G	A	0.0157533	0.0606	0.00224582	2.29985e-12	0.0559	0.2784	TRUE
rs7714361	C	A	C	A	0.0138858	-0.0448	0.00236622	4.39997e-09	0.054	0.406	TRUE
rs7735249	G	C	G	C	0.0268635	0.0988	0.00315997	1.9002e-17	0.0734	0.1783	TRUE
rs7786339	T	C	T	C	0.016328	-0.1129	0.00265352	7.59994e-10	0.0627	0.0715007	TRUE
rs78058190	A	G	A	G	0.0816071	0.0921	0.00510649	1.69981e-57	0.0879	0.2944	TRUE
rs7847285	C	T	C	T	-0.0116104	-0.0722	0.00202626	1e-08	0.0493	0.1427	TRUE
rs78484485	A	G	A	G	-0.0758529	-0.0762	0.00439863	1.20005e-66	0.0829	0.3585	TRUE
rs78588343	A	G	A	G	-0.0155231	-0.0017	0.0026035	2.5e-09	0.0577	0.9767	TRUE
rs7861679	T	C	T	C	0.0122025	-0.1346	0.00216741	1.79999e-08	0.0531	0.0112499	TRUE
rs79153732	T	C	T	C	0.0773626	-0.0875	0.00758596	1.99986e-24	0.3007	0.771101	TRUE
rs79287178	A	G	A	G	0.0500946	0.2901	0.00600435	7.19946e-17	0.1218	0.0172302	TRUE
rs79357714	G	A	G	A	-0.0289463	0.0016	0.00476453	1.2e-09	0.1187	0.9895	TRUE
rs7947951	G	A	G	A	0.0193777	0.0037	0.00214074	1.39991e-19	0.0481	0.9388	TRUE
rs80276949	A	G	A	G	0.0457563	-0.6046	0.00669008	8.00018e-12	0.2161	0.00515798	TRUE
rs8102873	T	C	T	C	0.0123302	0.0296	0.00201474	9.40005e-10	0.048	0.5378	TRUE
rs852388	C	G	C	G	0.0157124	-0.027	0.00245601	1.6e-10	0.0731	0.7114	TRUE
rs867939	A	G	A	G	-0.0136048	0.0094	0.00202516	1.80011e-11	0.048	0.8442	TRUE
rs880315	C	T	C	T	-0.011772	-0.0729	0.00210497	2.19999e-08	0.0487	0.1348	TRUE
rs921971	C	T	C	T	0.01565	-0.169	0.00225602	4.00037e-12	0.0603	0.005098	TRUE
rs9368503	T	A	T	A	-0.0119616	0.0648	0.00198801	1.79999e-09	0.0504	0.1986	FALSE
rs9373056	T	C	T	C	-0.0122839	-0.0074	0.00212321	7.19996e-09	0.0555	0.8936	TRUE
rs9376511	G	A	G	A	-0.0154993	-0.0185	0.00246511	3.2e-10	0.0592	0.7548	TRUE
rs9425589	A	G	A	G	-0.0137618	-0.072	0.00200182	6.20012e-12	0.0482	0.135	TRUE
rs9436661	G	T	G	T	-0.0777322	-0.0033	0.00207793	1e-200	0.0543	0.9518	TRUE
rs9480889	G	C	G	C	0.0163067	-0.0081	0.0024101	1.29987e-11	0.0695	0.9076	TRUE
rs954244	G	C	G	C	0.015323	0.0287	0.00227424	1.59993e-11	0.0607	0.6362	TRUE
rs9561643	C	A	C	A	0.0167149	-0.0042	0.00214481	6.4998e-15	0.0492	0.9326	TRUE
rs9584870	C	T	C	T	-0.0123562	0.0549	0.00210377	4.30002e-09	0.0511	0.2821	TRUE
rs970069	T	C	T	C	0.0162322	-0.0647	0.00243455	2.60016e-11	0.0598	0.2797	TRUE
rs9831084	C	T	C	T	-0.0118516	-0.0019	0.00199656	2.90001e-09	0.0495	0.9693	TRUE
rs9859117	C	G	C	G	0.0147856	0.0863	0.00247772	2.39999e-09	0.0539	0.1095	TRUE
rs9889402	A	G	A	G	0.0122827	-0.0086	0.00222926	3.59998e-08	0.0564	0.8795	TRUE
rs9902027	T	C	T	C	-0.0151609	-0.0598	0.00238645	2.1e-10	0.055	0.2768	TRUE
rs998584	A	C	A	C	0.0401182	0.0266	0.00198999	2.19989e-90	0.0482	0.581	TRUE

## Sheet: ST6
Supplementary table 6. Harmonized dataset of Mendelian randomization for the effect of IL-1b on NAFLD
SNP	effect_allele.exposure	other_allele.exposure	effect_allele.outcome	other_allele.outcome	Effect.Exposure	Effect.Outcome	SE.Exposure	P-value.Exposure	SE.Outcome	P-value.Outcome	mr_keep
rs114189538	A	G	A	G	-0.1666	0.0563	0.0222	6.22014e-14	0.0906	0.5343	TRUE
rs1143636	G	A	G	A	-0.2421	-0.1042	0.0379	1.78e-10	0.1342	0.4376	TRUE
rs115652897	T	C	T	C	-0.251	-0.228	0.0426	3.74404e-09	0.2401	0.3422	TRUE
rs1191686	C	T	C	T	0.072	0.0434	0.0131	4.31102e-08	0.0638	0.4959	TRUE
rs139076984	G	T	G	T	-0.2296	-0.164	0.04	9.76e-09	0.2064	0.4267	TRUE
rs139295665	A	G	A	G	0.344	0.1302	0.0485	1.39091e-12	0.1932	0.5004	TRUE
rs1491585	G	A	G	A	0.0752	0.0197	0.0107	1.95389e-12	0.0481	0.6821	TRUE
rs1867868	C	T	C	T	-0.0634	-0.0362	0.0106	2.24001e-09	0.048	0.4509	TRUE
rs3859501	C	A	C	A	-0.0733	0.0863	0.0125	4.68598e-09	0.0484	0.0746603	TRUE
rs3935280	G	A	G	A	-0.0603	0.0061	0.0105	1.009e-08	0.0489	0.9011	TRUE
rs4591347	T	C	T	C	-0.1005	-0.0541	0.0149	1.74381e-11	0.0953	0.5703	TRUE
rs62143194	G	C	G	C	0.2231	0.0398	0.0133	5.52077e-63	0.0605	0.510301	TRUE
rs62143214	C	T	C	T	0.1966	-0.1844	0.0336	5.03605e-09	0.1153	0.1096	TRUE
rs6734238	G	A	G	A	-0.204	-0.0527	0.0104	2.45923e-85	0.0521	0.3116	TRUE
rs6743376	A	C	A	C	-0.1822	-0.1239	0.0107	3.47296e-65	0.05	0.0131701	TRUE
rs72829856	A	G	A	G	0.2125	0.1189	0.0196	2.98195e-27	0.0786	0.1306	TRUE
rs74667587	A	G	A	G	-0.1494	-0.031	0.0141	2.69401e-26	0.0609	0.61	TRUE
rs7584409	A	G	A	G	-0.0861	-0.0488	0.0116	9.49948e-14	0.0584	0.4027	TRUE

## Sheet: ST7
Supplementary table 7. Harmonized dataset of Mendelian randomization for the effect of IL-18 on NAFLD
SNP	effect_allele.exposure	other_allele.exposure	effect_allele.outcome	other_allele.outcome	Effect.Exposure	Effect.Outcome	SE.Exposure	P-value.Exposure	SE.Outcome	P-value.Outcome	mr_keep
rs17229943	C	A	C	A	0.1821	-0.0422	0.0279	6.40619e-11	0.0801	0.5978	TRUE
rs385076	C	T	C	T	0.1845	-0.0363	0.0118	3.19007e-55	0.05	0.4682	TRUE
rs4606077	C	T	C	T	0.0881	-0.0588	0.0122	4.56983e-13	0.0528	0.2653	TRUE
rs547351	A	T	A	T	-0.0798	-0.0075	0.0138	8.01198e-09	0.0584	0.8979	TRUE
rs5744249	C	A	C	A	-0.2183	0.0317	0.012	3.74369e-74	0.0559	0.5702	TRUE
rs916964	G	C	G	C	-0.0738	0.015	0.0127	6.40605e-09	0.0606	0.8044	TRUE
rs9867857	T	C	T	C	0.0602	-0.0558	0.0103	5.12e-09	0.0484	0.2495	TRUE

## Sheet: ST8
Supplementary table 8. Harmonized dataset of Mendelian randomization for the effect of IL-16 on NAFLD
SNP	effect_allele.exposure	other_allele.exposure	effect_allele.outcome	other_allele.outcome	Effect.Exposure	Effect.Outcome	SE.Exposure	P-value.Exposure	SE.Outcome	P-value.Outcome	mr_keep
rs1801020	G	A	G	A	-0.1733	0.0279	0.0272	4.53002e-10	0.0545	0.608501	TRUE
rs4253283	C	T	C	T	-0.146	0.072	0.0262	1.74598e-08	0.052	0.1662	TRUE
rs4778636	A	G	A	G	-0.7272	0.1319	0.0633	1.1079e-30	0.1157	0.2541	TRUE

## Sheet: ST9
Supplementary table 9. Harmonized dataset of Mendelian randomization for the effect of IL-6 on NAFLD
SNP	effect_allele.exposure	other_allele.exposure	effect_allele.outcome	other_allele.outcome	Effect.Exposure	Effect.Outcome	SE.Exposure	P-value.Exposure	SE.Outcome	P-value.Outcome	mr_keep
rs111572787	T	C	T	C	0.4099	0.9564	0.0893	4.43997e-06	0.5839	0.1015	TRUE
rs11264224	C	A	C	A	0.1204	0.0286	0.0169	1.17788e-12	0.0716	0.6896	TRUE
rs1444691	G	A	G	A	-0.0573	0.0508	0.0122	2.69401e-06	0.0491	0.3002	TRUE
rs144530765	G	A	G	A	-0.3623	-0.0023	0.0731	7.15995e-07	0.3079	0.994	TRUE
rs148924545	G	A	G	A	-0.1821	0.008	0.0379	1.51199e-06	0.1121	0.9433	TRUE
rs1530088	T	C	T	C	0.068	0.0428	0.0147	3.94703e-06	0.0543	0.4303	TRUE
rs192869620	A	G	A	G	-0.4749	-0.0117	0.0954	6.44407e-07	0.2619	0.9644	TRUE
rs2228145	C	A	C	A	0.1747	0.0724	0.0124	3.3358e-45	0.0524	0.1677	TRUE
rs2288477	G	A	G	A	-0.0617	0.0068	0.0133	3.74197e-06	0.0499	0.8921	TRUE
rs2651097	A	G	A	G	-0.071	0.0242	0.0155	4.517e-06	0.0533	0.6498	TRUE
rs35119607	T	C	T	C	0.1295	-0.0504	0.0284	4.99298e-06	0.09	0.5756	TRUE
rs3766926	C	T	C	T	-0.0878	0.0591	0.0154	1.11299e-08	0.0587	0.3135	TRUE
rs3806157	G	T	G	T	0.0595	0.0613	0.0124	1.63501e-06	0.0507	0.2264	TRUE
rs4959106	C	T	C	T	0.0823	0.0394	0.0138	2.37197e-09	0.0532	0.4585	TRUE
rs56047170	A	G	A	G	-0.0893	-0.0778	0.0161	3.11803e-08	0.0668	0.2441	TRUE
rs7448500	G	C	G	C	0.0631	-0.0792	0.0128	8.67601e-07	0.0532	0.1364	TRUE
rs7525477	A	G	A	G	-0.0702	0.0225	0.0141	6.89398e-07	0.0485	0.643301	TRUE
rs76598619	C	T	C	T	-0.2511	0.1408	0.0506	7.01003e-07	0.1245	0.2583	TRUE
rs77994623	T	C	T	C	-0.0847	0.0693	0.0173	9.84804e-07	0.0721	0.3371	TRUE
rs80316479	T	C	T	C	-0.1956	0.1829	0.0418	2.91998e-06	0.1274	0.1513	TRUE

## Sheet: ST10
Supplementary table 10. Harmonized dataset of Mendelian randomization for the effect of IL-17 on NAFLD
SNP	effect_allele.exposure	other_allele.exposure	effect_allele.outcome	other_allele.outcome	Effect.Exposure	Effect.Outcome	SE.Exposure	P-value.Exposure	SE.Outcome	P-value.Outcome	mr_keep
rs10774624	A	G	A	G	-0.0757	-0.0275	0.0103	2.23821e-13	0.049	0.5753	TRUE
rs10843390	T	C	T	C	0.0624	-0.0301	0.0113	3.08702e-08	0.0526	0.567	TRUE
rs11599750	T	C	T	C	-0.1793	-0.1004	0.0105	8.02602e-66	0.0531	0.0584898	TRUE
rs116888401	C	G	C	G	-0.2411	-0.1033	0.0377	1.59901e-10	0.1689	0.5409	TRUE
rs1257169	A	C	A	C	-0.0968	-0.0177	0.0113	1.29808e-17	0.0478	0.7114	TRUE
rs12625762	A	G	A	G	0.0823	-0.0423	0.0149	3.22003e-08	0.0827	0.6088	TRUE
rs704	A	G	A	G	-0.1349	-0.0856	0.0102	1.44511e-39	0.0484	0.0770797	TRUE
rs9715769	C	A	C	A	0.0965	-0.0407	0.0147	4.53106e-11	0.0837	0.6268	TRUE

[truncated: 7 more sheets: ST11, ST12, ST13, ST14, ST15, ST16, ST17]
